# Supplementary material for: Erratum for Baddal et al., Dual RNA-seq of Nontypeable Haemophilus influenzae and Host Cell Transcriptomes Reveals Novel Insights into Host-Pathogen Cross Talk
Source: mBio. 2016 Apr 12;7(2):e00373-16. doi: 10.1128/mBio.00373-16 (PMC4966755; doi:10.1128/mBio.00373-16)
Supplement: Data Set S1 — Download [file mbo006152554sd1.xlsx]

## Sheet: Dataset S02-NTHi
Gene ID	Start	Stop	Annotation	log2 Fold Change 1-1c	log2 Fold Change 6-1c	log2 Fold Change 24-1c	log2 Fold Change 72-1c	padj 1-1c	padj 6-1c	padj 24-1c	padj 72-1c
ctg7180000001719_orf00030	18035	18475	glimmer prediction	4.93992	4.93992	2.66662	1.54895	3.54e-272	3.54e-272	4.53e-45	2e-16
R2846_0576	84326	86002	DNA repair protein RecN	4.46246	4.46246	3.11826	2.25599	2.55e-271	2.55e-271	6.03e-229	8.34e-67
R2846_0885	37499	37729	Probable bacteriophage phi-related protein	4.29405	4.29405	1.83891	1.02997	3.14e-85	3.14e-85	8.21e-12	0.00104373
R2846_0888	35958	36635	Probable phage repressor protein	4.07406	4.07406	6.00407	6.00689	1.04e-24	1.04e-24	8.38e-47	1.51e-86
R2846_0964	17722	17922	Hypothetical protein	3.96017	3.96017	3.51723	2.57721	1.42e-48	1.42e-48	1.51e-13	7.02e-10
R2846_0260	23444	23707	Toxin-antitoxin locus protein VapB1	3.70093	3.70093	1.00726	0.809425	7.58e-82	7.58e-82	0.00074656	0.00656345
ctg7180000001701_orf00004	3872	4192	glimmer prediction	3.68889	3.68889	5.21191	0.892236	1.58e-13	1.58e-13	7.5e-29	0.170579
R2846_0965	18141	19142	Conserved hypothetical protein	3.44128	3.44128	1.64489	1.02637	0	0	5.38e-15	0.000111558
ctg7180000001703_orf00020	13374	14939	glimmer prediction	3.3482	3.3482	3.65098	2.97237	6.26e-133	6.26e-133	6.21e-97	5.5e-84
R2846_1126	51548	53146	L-lactate permease	3.33998	3.33998	3.22602	2.61761	1.37e-237	1.37e-237	7.17e-75	7.77e-38
R2846_1297	233890	234837	Magnesium/nickel/cobalt transporter CorA	3.25899	3.25899	2.26538	1.57908	1.01e-193	1.01e-193	2.62e-17	8.18e-30
ctg7180000001728_orf00328	187953	188726	glimmer prediction	3.20791	3.20791	0.774488	0.67005	3.24e-196	3.24e-196	4e-06	4.53e-18
R2846_0889	35587	35937	Probable phage-related protein	3.14106	3.14106	2.60644	1.9872	3.59e-10	3.59e-10	6.74e-05	0.00117946
R2846_0352	6702	7988	Putative integrase	3.10244	3.10244	0.574929	-0.202267	2.37e-99	2.37e-99	1.73e-06	0.420483
R2846_0886	37006	37455	Probable phage-related protein	3.09745	3.09745	1.21847	0.637643	3.41e-66	3.41e-66	1.7e-06	0.0155154
ctg7180000001709_orf00051	30695	32071	glimmer prediction	3.05635	3.05635	2.80856	2.20164	1.35e-196	1.35e-196	2.8e-108	1.19e-74
R2846_1552	4736	5047	30S ribosomal protein S10	3.04463	3.04463	2.49842	2.51754	4.93e-127	4.93e-127	9.34e-86	8.75e-118
ctg7180000001709_orf00052	32209	33255	glimmer prediction	3.03038	3.03038	1.22735	0.652997	1.13e-194	1.13e-194	2.75e-10	8.45e-10
R2846_0795	24025	24885	Probable tellurite resistance protein B	2.9644	2.9644	1.6065	1.39577	0	0	1.58e-64	1e-56
R2846_0811	2595	3728	Fused chorismate mutase T/prephenate dehydrogenase	2.93791	2.93791	2.34985	1.35096	1.07e-261	1.07e-261	3.29e-87	2.74e-38
ctg7180000001709_orf00011	3367	3570	glimmer prediction	2.93333	2.93333	3.57784	2.36466	3.28e-24	3.28e-24	1.99e-28	1.76e-08
R2846_1733	21507	22571	DNA recombination protein RecA	2.91257	2.91257	0.973042	0.429732	4.62e-252	4.62e-252	1.21e-18	0.000101557
R2846_1546	1695	2027	50S ribosomal protein L22	2.89785	2.89785	3.49637	3.28049	4.1e-98	4.1e-98	9.91e-130	4.51e-248
R2846_1548	2340	3161	50S ribosomal protein L2	2.86664	2.86664	3.20904	3.16201	5.87e-115	5.87e-115	3.75e-293	0
R2846_1545	970	1677	30S ribosomal protein S3	2.86389	2.86389	3.34709	3.25359	1.7e-98	1.7e-98	6.99e-84	1.59e-138
R2846_0959	12483	12920	Hypothetical protein	2.84434	2.84434	3.61822	2.89121	8.65e-27	8.65e-27	1.65e-74	2.85e-33
R2846_0784	38196	39587	Periplasmic serine protease HtrA	2.82396	2.82396	2.08662	1.01073	1.32e-169	1.32e-169	4.71e-122	4.59e-25
R2846_1389	334452	334760	Hypothetical protein	2.79238	2.79238	0.836427	0.880158	2.18e-13	2.18e-13	0.165438	0.131125
R2846_1177	103982	104305	grxD	2.78081	2.78081	1.87353	1.56857	5.5e-41	5.5e-41	4.96e-11	6.32e-12
R2846_1542	98	355	30S ribosomal protein S17	2.75076	2.75076	2.73297	2.66993	5.4e-36	5.4e-36	7.56e-13	6.84e-23
R2846_0366	25216	25461	Conserved hypothetical protein	2.72195	2.72195	-0.74461	0.238583	1.98e-61	1.98e-61	0.101773	0.676532
ctg7180000001720_orf00015	6645	6824	glimmer prediction	2.71933	2.71933	-0.154665	-0.204704	2.08e-05	2.08e-05	0.74786	0.652859
R2846_1549	3179	3478	50S ribosomal protein L23	2.71537	2.71537	2.97499	2.85698	4.77e-77	4.77e-77	1.32e-83	1.57e-100
R2846_0550	30706	31461	Probable methyltransferase	2.71274	2.71274	1.95724	2.70744	3.04e-111	3.04e-111	1.33e-39	1.63e-81
R2846_1550	3475	4077	50S ribosomal protein L4	2.71163	2.71163	3.15658	2.87192	2.5e-106	2.5e-106	0	0
R2846_1551	4093	4719	50S ribosomal protein L3	2.7029	2.7029	2.68658	2.61652	2.42e-186	2.42e-186	6.13e-264	0
R2846_1543	355	546	50S ribosomal protein L29	2.68535	2.68535	3.08722	2.69863	1.87e-69	1.87e-69	6.12e-125	2.5e-72
R2846_0577	81339	84305	Glutamate-ammonia-ligase adenylyltransferase (ATase)	2.61426	2.61426	3.32763	2.54795	1.65e-217	1.65e-217	0	9.97e-68
R2846_1620	29249	29545	Probable toxin-antitoxin relE-like protein	2.59285	2.59285	0.737129	0.501524	3.8e-142	3.8e-142	7.86e-10	3.5e-07
R2846_1544	546	956	50S ribosomal protein L16	2.57338	2.57338	2.84354	2.96978	2.12e-52	2.12e-52	4.94e-49	5.01e-60
R2846_0563	96315	96638	Thioredoxin	2.51304	2.51304	1.39148	1.09553	2.57e-98	2.57e-98	5.96e-13	0.000606536
R2846_1688	23051	23629	NADPH quinone reductase	2.50095	2.50095	2.23967	2.83457	1.33e-26	1.33e-26	2.11e-19	1.39e-34
R2846_1577	27257	27880	SOS-response transcriptional repressor LexA	2.46106	2.46106	0.323791	-0.0530828	8.42e-43	8.42e-43	0.00475671	0.793674
R2846_0259	23704	24108	Toxin-antitoxin locus protein VapC1	2.45507	2.45507	0.645419	0.175261	1.72e-63	1.72e-63	1.26e-05	0.330991
R2846_1547	2039	2314	30S ribosomal protein S19	2.42969	2.42969	3.12433	3.01898	4.3e-67	4.3e-67	3.98e-105	1.89e-134
CGSHiEE_05735	19976	20224	HicA	2.3671	2.3671	-0.154303	-0.48059	7.72e-60	7.72e-60	0.626287	0.14582
R2846_0963	16880	17725	Conserved hypothetical protein	2.35345	2.35345	2.53969	2.41964	3.88e-45	3.88e-45	1.55e-63	9.86e-63
R2846_0267	17403	18017	Holliday junction resolvasome, DNA-binding subunit	2.3411	2.3411	0.818331	0.750174	2.16e-70	2.16e-70	1.23e-05	6.48e-15
R2846_1423	370977	371540	Putative transcriptional regulator AcrR	2.33389	2.33389	1.09076	1.01658	1.59e-29	1.59e-29	0.00577853	0.000476091
R2846_1482	432449	433066	Thiol:disulfide interchange protein DsbA	2.31331	2.31331	1.0955	1.14437	6.74e-66	6.74e-66	1.41e-16	5.38e-26
R2846_0907	22406	23164	NADP-dependent L-serine/L-allo-threonine dehydrogenase	2.30518	2.30518	1.03285	0.23101	2.15e-162	2.15e-162	3.19e-36	0.177719
R2846_0315	23614	24459	RNA polymerase sigma-32 factor	2.28555	2.28555	0.988026	0.875675	1.53e-168	1.53e-168	1.42e-18	3.33e-07
ctg7180000001728_orf00319	183163	183792	glimmer prediction	2.28443	2.28443	1.02928	0.687758	5.35e-149	5.35e-149	4.67e-22	1.05e-06
R2846_1481	432052	432387	Conserved hypothetical protein	2.27659	2.27659	1.32839	0.898425	4.32e-59	4.32e-59	5.43e-10	5.72e-08
ctg7180000001709_orf00012	3824	3946	glimmer prediction	2.22209	2.22209	1.07687	1.57167	1.61e-06	1.61e-06	0.105823	0.00160745
ctg7180000001728_orf00815	478343	478777	glimmer prediction	2.21587	2.21587	2.6825	2.35789	1.03e-49	1.03e-49	4.48e-62	9.83e-111
R2846_1734	20970	21428	RecA regulator RecX	2.21586	2.21586	0.0346777	-0.712364	2.45e-38	2.45e-38	0.893341	4.63e-05
ctg7180000001714_orf00085	39837	39953	glimmer prediction	2.20048	2.20048	-0.115303	-0.154484	0.00149963	0.00149963	0.786279	0.710339
R2846_1332	279441	280421	tRNA-dihydrouridine synthase B	2.19601	2.19601	1.80728	1.68903	3.45e-69	3.45e-69	6.12e-34	1.33e-31
R2846_1480	430818	431951	tRNA m(5)U54 methyltransferase	2.18715	2.18715	2.44559	1.85655	1.42e-216	1.42e-216	5.86e-148	3.49e-19
R2846_1700	33537	34028	50S ribosomal protein L10	2.14834	2.14834	1.92499	1.32852	1.69e-71	1.69e-71	7.8e-53	3.48e-25
R2846_0584	74084	74521	Regulator of rRNA transcription (DksA)	2.08202	2.08202	0.100585	-0.0171095	4.62e-37	4.62e-37	0.603419	0.946471
R2846_0040	29804	30031	30S ribosomal subunit protein S18	2.08169	2.08169	1.96533	2.07622	1.77e-27	1.77e-27	1.18e-16	3.76e-19
R2846_0376	37014	37475	Putative transcriptional regulator	2.0659	2.0659	1.20369	0.929712	5.28e-42	5.28e-42	3.77e-13	3.5e-07
R2846_1188	116728	118050	Putative transporter	2.04538	2.04538	1.33322	1.20323	3.04e-24	3.04e-24	3.02e-15	1.6e-17
ctg7180000001715_orf00214	115275	117170	glimmer prediction	2.04156	2.04156	3.35501	3.38376	0.00046027	0.00046027	1.01e-08	2.07e-12
ctg7180000001728_orf00337	196352	196585	glimmer prediction	2.03148	2.03148	-1.52561	1.36855	2.34e-06	2.34e-06	0.0315582	0.000655098
ctg7180000001718_orf00026	12033	12329	glimmer prediction	2.01529	2.01529	0.534735	-0.0955558	8.78e-37	8.78e-37	0.073814	0.780637
CGSHiGG_06395	2330	2800	30S ribosomal protein S7	2.01195	2.01195	1.27455	1.33746	1.63e-50	1.63e-50	6.28e-40	1.88e-19
ctg7180000001703_orf00058	34481	34756	glimmer prediction	2.00039	2.00039	2.40093	2.22874	2.14e-07	2.14e-07	3.63e-07	1.1e-07
R2846_0736	96061	96645	DnaA inititator-associating protein DiaA	1.99508	1.99508	1.37089	0.451664	1.8e-37	1.8e-37	1.21e-15	0.0986585
R2846_0887	36792	36974	Conserved hypothetical protein	1.95792	1.95792	2.60548	0.913772	1.53e-06	1.53e-06	1.3e-08	0.0369691
ctg7180000001724_orf00041	19955	20407	glimmer prediction	1.94754	1.94754	0.792868	0.827169	2.84e-129	2.84e-129	1.14e-11	8.5e-12
R2846_0351	5195	6715	Putative integrase	1.94192	1.94192	0.396036	-0.0996966	6.21e-74	6.21e-74	0.00715253	0.692182
R2846_1619	29545	29853	Probable toxin-antitoxin relB-like protein	1.93482	1.93482	0.844306	0.705466	8.73e-39	8.73e-39	3.21e-05	1.41e-07
R2846_1534	479482	479835	50S ribosomal protein L18	1.93377	1.93377	2.5042	2.21394	8.65e-39	8.65e-39	1.72e-70	1.76e-51
R2846_0868	52546	53127	Anthranilate synthase component II	1.93359	1.93359	1.0225	0.864345	9.06e-31	9.06e-31	2.66e-07	5.97e-07
R2846_0899	30015	30266	Putative phage-related protein	1.93236	1.93236	0.910672	0.721602	5.7e-30	5.7e-30	0.0274817	0.00413883
ctg7180000001728_orf00817	478967	479467	glimmer prediction	1.92462	1.92462	2.11169	2.10298	9.55e-24	9.55e-24	3.07e-23	7.89e-28
ctg7180000001724_orf00003	863	1600	glimmer prediction	1.91899	1.91899	2.38743	2.30036	3.64e-11	3.64e-11	5.82e-14	4.08e-23
ctg7180000001703_orf00018	12940	13380	glimmer prediction	1.91892	1.91892	2.92468	1.78341	5.81e-10	5.81e-10	3.08e-32	1.31e-11
R2846_0265	18699	19439	Conserved hypothetical protein	1.9057	1.9057	0.770412	0.503301	1.4e-90	1.4e-90	4.99e-17	1.1e-07
ctg7180000001728_orf00367	211314	211793	glimmer prediction	1.89607	1.89607	1.06822	1.74143	1.03e-137	1.03e-137	4.21e-13	1.02e-54
R2846_0354	8793	11624	Excinuclease ABC subunit A	1.88838	1.88838	1.88604	1.22748	8.09e-61	8.09e-61	0	1.02e-81
ctg7180000001728_orf00320	183789	184574	glimmer prediction	1.88497	1.88497	1.48021	0.887323	7.17e-75	7.17e-75	9.4e-64	4.77e-16
R2846_1325	272648	274195	2-isopropylmalate synthase	1.88032	1.88032	2.33826	2.23455	3.57e-09	3.57e-09	1.45e-23	1.14e-30
ctg7180000001708_orf00003	3374	3529	glimmer prediction	1.87547	1.87547	1.51372	0.392012	0.00757919	0.00757919	0.0154336	0.455887
CGSHiEE_05730	19635	19979	HicB	1.86535	1.86535	-0.717727	-0.337727	1.19e-51	1.19e-51	0.000448433	0.0535578
R2846_1576	26290	27114	Diaminopimelate epimerase	1.85964	1.85964	0.137538	0.510794	3.42e-39	3.42e-39	0.372223	1.36e-05
ctg7180000001728_orf00816	478781	478960	glimmer prediction	1.85679	1.85679	2.39178	2.18732	1.3e-13	1.3e-13	5.58e-39	6.49e-38
R2846_0737	95689	96048	Conserved hypothetical protein	1.84759	1.84759	0.394691	0.466547	1.74e-65	1.74e-65	0.0949119	0.00870699
CGSHiEE_04900	1783	3147	hypothetical protein	1.84096	1.84096	1.64083	1.34754	1.95e-64	1.95e-64	1.18e-25	3.62e-25
R2846_1439	387246	388166	Conserved hypothetical protein	1.84038	1.84038	2.1159	1.55079	4.63e-73	4.63e-73	4.94e-42	1.49e-15
R2846_0041	30048	30497	50S ribosomal subunit protein L9	1.83579	1.83579	1.73835	1.77487	1.4e-18	1.4e-18	8.19e-07	4.91e-11
R2846_0890	35414	35620	Probable phage-related protein	1.82772	1.82772	0.112753	-0.154688	0.000405327	0.000405327	0.899006	0.846879
R2846_0434	26727	26975	30S ribosomal subunit protein S16	1.81995	1.81995	1.80238	2.27366	1.68e-13	1.68e-13	1.71e-07	5.09e-21
ctg7180000001724_orf00037	17854	18177	glimmer prediction	1.81955	1.81955	1.57358	1.38025	3.65e-22	3.65e-22	9.23e-19	5.98e-11
ctg7180000001728_orf00329	188749	189426	glimmer prediction	1.79781	1.79781	1.0918	0.936443	2.75e-48	2.75e-48	5.34e-11	0.000188428
R2846_1715	7986	8573	Sigma-E factor negative regulatory protein	1.79629	1.79629	0.685844	0.133241	6.49e-46	6.49e-46	0.000598188	0.349102
R2846_1524	473874	474260	50S ribosomal protein L17	1.7872	1.7872	1.38211	1.61243	4.21e-90	4.21e-90	3.34e-71	1.26e-55
ctg7180000001713_orf00046	31550	31669	glimmer prediction	1.78384	1.78384	1.00095	1.70874	0.00214366	0.00214366	0.170127	0.00164509
CGSHiEE_04905	1776	1952	hypothetical protein	1.78258	1.78258	1.73432	0.851521	4.58e-08	4.58e-08	0.000245596	0.18654
ctg7180000001712_orf00001	226	483	glimmer prediction	1.78234	1.78234	1.88955	0.475762	1.22e-07	1.22e-07	8.06e-06	0.283812
R2846_0923	10234	10662	50S ribosomal protein L13	1.78164	1.78164	0.712297	1.12891	1.41e-37	1.41e-37	8.34e-06	3.66e-11
ctg7180000001728_orf00330	189436	190203	glimmer prediction	1.76051	1.76051	1.87345	1.36866	1.25e-47	1.25e-47	3.9e-62	5.05e-38
R2846_1422	369749	370897	Multidrug efflux system protein AcrA	1.75396	1.75396	2.17904	1.403	5.94e-26	5.94e-26	2.06e-40	1.15e-12
R2846_1716	7392	7961	RNA polymerase sigma-E (sigma 24) factor	1.75367	1.75367	0.746978	0.443473	2.38e-79	2.38e-79	6.12e-13	0.00164509
R2846_1536	480398	480790	30S ribosomal protein S8	1.75189	1.75189	1.83308	1.83583	3.72e-38	3.72e-38	4.1e-61	1.98e-53
R2846_1361	306288	306521	Probable toxin-antitoxin locus protein VapB2	1.75134	1.75134	0.235487	-0.329331	3.24e-16	3.24e-16	0.555704	0.267816
CGSHiEE_05780	26638	27045	HTH-type transcriptional regulator	1.75071	1.75071	0.19974	0.604632	2.27e-19	2.27e-19	0.609772	6.61e-05
R2846_1401	346835	347428	Periplasmic molecular chaperone for outer membrane proteins	1.7439	1.7439	0.88693	0.82224	2.42e-46	2.42e-46	2.07e-17	1.84e-11
ctg7180000001698_orf00001	120	1289	glimmer prediction	1.74098	1.74098	0.92721	0.631324	1.26e-73	1.26e-73	1.43e-37	1.55e-16
R2846_0429	21030	21890	DNA adenine methylase	1.74012	1.74012	0.557668	0.77254	8.24e-26	8.24e-26	0.286996	0.000233871
R2846_1579	30646	31980	NADH dehydrogenase	1.73092	1.73092	1.16099	0.994273	1.8e-87	1.8e-87	4.94e-22	7.63e-19
R2846_0636	20121	20525	DNA polymerase III, psi subunit	1.72417	1.72417	0.697312	0.298842	5.44e-27	5.44e-27	0.00697075	0.463409
ctg7180000001728_orf00814	477010	478335	glimmer prediction	1.70724	1.70724	2.05048	2.12191	3.96e-57	3.96e-57	4.46e-152	5.38e-255
R2846_0902	27242	28015	Fumarate/nitrate reduction regulatory protein	1.70119	1.70119	0.926361	1.43718	1.33e-44	1.33e-44	8.11e-28	6.61e-48
R2846_1453	402966	404816	Ribosome binding GTPase BipA	1.69466	1.69466	1.98602	1.44902	6.06e-44	6.06e-44	2.47e-97	1.47e-22
ctg7180000001728_orf00318	181944	182579	glimmer prediction	1.68418	1.68418	0.823284	1.24651	1.74e-29	1.74e-29	0.000276053	2.51e-13
R2846_1388	333883	334422	Hypothetical protein	1.6807	1.6807	-0.0242404	1.13987	4.5e-12	4.5e-12	0.967909	2.7e-08
ctg7180000001723_orf00020	7605	7724	glimmer prediction	1.677	1.677	-0.44552	-0.0813949	0.00500501	0.00500501	0.493865	0.91697
R2846_1535	479849	480382	50S ribosomal protein L6	1.65902	1.65902	1.96025	1.68123	3.55e-69	3.55e-69	3.21e-88	2.54e-39
R2846_0377	37583	38485	Hypothetical protein	1.64751	1.64751	1.94521	2.79517	1.38e-06	1.38e-06	7.64e-05	1.16e-61
R2846_0345	202	816	Probable transport protein	1.63587	1.63587	1.43952	1.87249	9.53e-11	9.53e-11	4.7e-09	5.55e-27
R2846_0590	65106	65819	Conserved hypothetical protein	1.63359	1.63359	1.14147	1.1178	1.45e-30	1.45e-30	3.84e-08	5.53e-05
R2846_1537	480827	481132	30S ribosomal protein S14	1.6256	1.6256	1.63356	1.55532	7.89e-40	7.89e-40	5.19e-48	8.83e-86
R2846_0121	52466	53407	Putative survival protein SurA-like protein	1.62385	1.62385	0.60549	0.360113	4.03e-55	4.03e-55	7.36e-26	0.0879948
R2846_0437	28362	28712	50S ribosomal subunit protein L19	1.61832	1.61832	2.09766	2.54428	1.41e-25	1.41e-25	1.49e-32	1.17e-56
R2846_1455	405729	406436	Conserved hypothetical protein	1.61666	1.61666	1.61354	1.27492	4.99e-21	4.99e-21	1.32e-20	2.63e-15
R2846_0802	16660	17115	30S ribosomal maturation protein RimP	1.61621	1.61621	1.03055	1.03921	1.14e-34	1.14e-34	2.8e-09	4.57e-12
CGSHiEE_05740	20395	20889	riboflavin synthase subunit alpha	1.61454	1.61454	-0.624441	-0.815813	1.89e-34	1.89e-34	0.133939	5.26e-09
ctg7180000001721_orf00097	54190	54771	glimmer prediction	1.59465	1.59465	1.97419	1.48852	7.3e-22	7.3e-22	2.02e-35	3.55e-20
R2846_1399	342980	344311	Protease EcfE (RseP)	1.58979	1.58979	0.200223	-0.183986	5.67e-39	5.67e-39	0.0992874	0.406751
R2846_0358	18300	19448	tRNA-guanine transglycosylase	1.58265	1.58265	1.78993	1.71435	7.28e-32	7.28e-32	1.59e-23	6.29e-18
R2846_0338	45601	46146	Conserved hypothetical protein	1.5688	1.5688	2.25114	1.92559	0.000107898	0.000107898	2.08e-08	3.08e-10
R2846_0298	11237	11980	2-succinyl-6-hydroxy-2, 4-cyclohexadiene-1-carboxylate synthase	1.56791	1.56791	1.99838	1.80811	1.27e-14	1.27e-14	3.44e-19	5.02e-19
R2846_0038	29101	29478	30S ribosomal subunit protein S6	1.56754	1.56754	1.44567	1.19299	2.33e-10	2.33e-10	0.000414761	0.002637
ctg7180000001725_orf00107	71220	72098	glimmer prediction	1.56555	1.56555	1.33328	1.25425	3.77e-30	3.77e-30	4.21e-11	1.08e-23
ctg7180000001724_orf00040	18674	19894	glimmer prediction	1.55696	1.55696	1.26277	0.729765	6.8e-127	6.8e-127	7.15e-145	5.71e-32
R2846_0299	12036	13352	Putative transport protein	1.5527	1.5527	2.13868	1.87728	5.7e-27	5.7e-27	1.74e-41	5.02e-19
R2846_0431	23000	23542	Shikimate kinase I	1.54949	1.54949	0.502088	0.192668	2.22e-39	2.22e-39	2.18e-05	0.113357
R2846_0829	2365	3879	Sodium/proline symporter	1.543	1.543	1.94877	1.48144	1.67e-49	1.67e-49	7.44e-92	2.78e-65
ctg7180000001728_orf00822	481144	481572	glimmer prediction	1.54145	1.54145	1.73111	1.49518	7.36e-32	7.36e-32	4.64e-12	4.26e-31
ctg7180000001709_orf00046	25333	26673	glimmer prediction	1.54129	1.54129	1.73694	1.64832	5.89e-16	5.89e-16	1.33e-29	3.46e-27
ctg7180000001727_orf00154	89937	90047	glimmer prediction	1.53481	1.53481	1.58539	0.120002	0.0301851	0.0301851	0.0237862	0.864809
R2846_0436	27585	28325	tRNA (guanine-N1)-methyltransferase	1.52624	1.52624	1.86085	2.55206	3.13e-50	3.13e-50	1.04e-53	0
R2846_1421	366651	369749	Multidrug efflux system protein AcrB	1.51948	1.51948	2.08132	1.76431	1.8e-73	1.8e-73	6.37e-143	8.94e-68
ctg7180000001706_orf00052	30006	30230	glimmer prediction	1.50906	1.50906	0.558802	0.631587	1.27e-12	1.27e-12	0.298332	0.0448611
R2846_0123	54510	55169	Thymidylate kinase	1.50421	1.50421	2.04674	1.16242	7.63e-59	7.63e-59	3.18e-50	9.02e-18
R2846_0342	47986	48288	Probable transcriptional regulator ArsR	1.50335	1.50335	0.727676	0.184657	5.05e-14	5.05e-14	4.05e-05	0.388642
ctg7180000001709_orf00050	30136	30636	glimmer prediction	1.50024	1.50024	1.25315	0.689988	9.56e-16	9.56e-16	4.73e-10	0.0540678
ctg7180000001705_orf00001	2	529	glimmer prediction	1.49605	1.49605	0.65372	0.470928	3.2e-36	3.2e-36	5.24e-08	0.000170721
R2846_0548	29074	30072	Iron(III) ABC transporter periplasmic-binding protein	1.49373	1.49373	2.89479	2.16872	2.92e-29	2.92e-29	3.57e-172	1.1e-94
R2846_1426	373345	373965	Dephospho-CoA kinase	1.48828	1.48828	1.2666	0.972864	2.16e-20	2.16e-20	1.02e-08	6.34e-08
R2846_0775	49152	50120	Probable ABC transport system, permease protein	1.48518	1.48518	1.51749	1.2389	3.78e-21	3.78e-21	2.15e-13	1.58e-13
R2846_1169	96828	97298	Conserved hypothetical protein	1.47936	1.47936	1.64281	0.767633	3.34e-10	3.34e-10	2.14e-06	0.0682831
R2846_1540	482023	482394	50S ribosomal protein L14	1.47281	1.47281	1.22366	0.942288	2.55e-14	2.55e-14	0.000366617	0.00177216
R2846_1351	298129	299304	23S rRNA m(5)U747-methyltransferase	1.46484	1.46484	1.26625	0.743941	3.09e-23	3.09e-23	4.01e-14	1.54e-07
R2846_0921	11252	11890	Stringent starvation protein A	1.46178	1.46178	0.353512	0.0566332	3.06e-96	3.06e-96	0.00509706	0.652859
R2846_0323	33379	35532	Heme-hemopexin utilization protein C	1.45571	1.45571	1.95809	1.27691	1.09e-68	1.09e-68	1.1e-44	1.03e-06
R2846_0103	32908	34110	Tyrosine-specific transport protein 1 (HAAAP family)	1.45511	1.45511	0.766075	0.242204	4.27e-30	4.27e-30	0.0001319	0.243936
R2846_1655	8023	8787	Probable ferric hydroxamate ABC transporter, ATP-binding component FhuC	1.45455	1.45455	2.5989	2.69336	6.72e-07	6.72e-07	3.09e-14	1.05e-20
ctg7180000001706_orf00096	52417	52557	glimmer prediction	1.45177	1.45177	1.19005	0.825908	6.99e-07	6.99e-07	0.0196787	0.0557349
R2846_1464	412276	413331	Probable ABC transport system, periplasmic binding component	1.44479	1.44479	1.08841	0.49601	8e-50	8e-50	6.03e-08	0.00303151
R2846_0248	32211	33803	23S rRNA m5U1939 methyltransferase	1.44416	1.44416	1.03445	0.701996	9.8e-50	9.8e-50	7.44e-24	4.83e-11
R2846_0797	20601	21713	Mrp protein	1.43469	1.43469	0.896743	0.797001	1.77e-63	1.77e-63	2.14e-16	3.68e-12
R2846_0517	33776	34795	Periplasmic zinc-binding protein	1.41923	1.41923	1.83366	1.19558	1.06e-31	1.06e-31	2.37e-75	2.32e-14
ctg7180000001724_orf00001	144	866	glimmer prediction	1.41412	1.41412	2.03791	1.77277	3.83e-06	3.83e-06	9.25e-09	1.49e-08
R2846_0600	56219	56545	Conserved hypothetical protein	1.41219	1.41219	-0.0807617	0.428719	5.98e-06	5.98e-06	0.904788	0.342024
R2846_0900	28522	29436	Probable integrase	1.4105	1.4105	1.68605	0.919909	3.05e-10	3.05e-10	1.82e-09	0.0008115
ctg7180000001728_orf00321	184584	185084	glimmer prediction	1.40922	1.40922	1.03792	0.570177	1.56e-18	1.56e-18	7.69e-12	0.00027328
R2846_1699	33111	33482	50S ribosomal protein L7/L12	1.40786	1.40786	1.15018	1.29818	5.54e-20	5.54e-20	1.71e-13	1.12e-18
CGSHiEE_05815	30099	30386	50S ribosomal protein L25	1.40385	1.40385	1.05488	0.606503	5.37e-12	5.37e-12	0.00189225	0.0235075
R2846_0687	32360	33463	Lipopolysaccharide export permease, LptF	1.39454	1.39454	1.06649	0.782388	3.23e-31	3.23e-31	4.41e-13	0.00464843
ctg7180000001724_orf00030	14127	14321	glimmer prediction	1.3792	1.3792	1.26432	1.0569	6.59e-07	6.59e-07	0.00347855	0.00127748
R2846_0346	888	1286	Probable transcriptional regulator	1.37789	1.37789	0.103744	-0.147955	5.09e-15	5.09e-15	0.75778	0.58805
R2846_0879	43704	43877	Hypothetical protein	1.37505	1.37505	0.617983	1.1186	2.28e-05	2.28e-05	0.160244	0.000139114
ctg7180000001724_orf00038	18234	18614	glimmer prediction	1.37313	1.37313	1.05396	1.04254	7.56e-51	7.56e-51	3.02e-18	9.19e-26
R2846_1331	279148	279447	DNA architectural protein Fis	1.37226	1.37226	1.05541	0.990491	2.85e-22	2.85e-22	1.12e-06	1.46e-12
R2846_0661	2830	3063	Conserved hypothetical protein	1.37153	1.37153	-0.645175	1.29313	0.00100396	0.00100396	0.402591	0.019955
R2846_0592	63092	63841	Uxu operon transcriptional regulator	1.37139	1.37139	-0.243668	-0.181302	2.09e-31	2.09e-31	0.128984	0.688821
ctg7180000001724_orf00042	20460	21185	glimmer prediction	1.37072	1.37072	0.47554	0.186519	2.09e-23	2.09e-23	0.00602213	0.361266
R2846_1525	474301	475287	DNA-directed RNA polymerase subunit alpha	1.37051	1.37051	1.38967	1.64005	9.01e-17	9.01e-17	4.96e-14	3.95e-21
R2846_0565	95722	95979	Hypothetical protein	1.37045	1.37045	1.57843	0.897666	1.24e-11	1.24e-11	5.82e-07	0.00088625
R2846_0776	48529	49149	Probable ABC transport system, periplasmic-binding protein	1.36761	1.36761	1.10544	0.712092	2.65e-15	2.65e-15	0.00315813	0.0277467
ctg7180000001727_orf00042	21636	21785	glimmer prediction	1.36481	1.36481	0.92609	0.389896	0.0128255	0.0128255	0.10535	0.530661
R2846_0974	25981	26970	Phenylalanyl-tRNA synthetase, alpha subunit	1.35293	1.35293	0.0106682	-0.267066	5.72e-25	5.72e-25	0.947565	0.150197
R2846_0834	102774	103238	Conserved hypothetical protein	1.34859	1.34859	1.73668	0.352777	4.95e-11	4.95e-11	6e-11	0.303505
R2846_0971	22730	23215	Putative lipoprotein	1.34818	1.34818	1.22472	1.23153	3.1e-18	3.1e-18	0.00233855	7.93e-12
R2846_0685	28732	30741	Osmoprotection-related protein BetT	1.34802	1.34802	0.990344	1.34041	2.97e-05	2.97e-05	6.24e-10	3.22e-05
R2846_0010	1892	2617	FKBP-type peptidyl-prolyl cis-trans isomerase (PPIase)	1.34245	1.34245	0.433125	0.394421	1.82e-22	1.82e-22	0.00229986	0.0889619
R2846_0247	33836	35284	Hypothetical protein	1.33716	1.33716	0.128963	-0.258561	1.74e-29	1.74e-29	0.628559	0.0390459
R2846_0922	10679	11071	30S ribosomal protein S9	1.33463	1.33463	0.535174	1.08874	9.87e-10	9.87e-10	0.128243	4.21e-05
ctg7180000001724_orf00035	17317	17841	glimmer prediction	1.33424	1.33424	1.28264	0.856622	9.84e-44	9.84e-44	2.59e-53	1.33e-05
R2846_0356	16295	16741	Hypothetical protein	1.33184	1.33184	0.237362	0.698568	1.71e-66	1.71e-66	0.0652835	1.5e-09
R2846_1391	335282	335536	Toxin-antitoxin system protein, StbD	1.32958	1.32958	-0.777319	-1.32155	4.45e-24	4.45e-24	0.000388249	1.06e-05
R2846_0867	53140	54696	Anthranilate synthase component I	1.32928	1.32928	1.13374	0.576347	4.38e-34	4.38e-34	5.83e-24	2.2e-06
R2846_0973	23560	25947	Phenylalanyl-tRNA synthetase, beta subunit	1.32891	1.32891	1.28513	1.27842	8.23e-53	8.23e-53	8.13e-52	4.43e-32
CGSHiGG_06410	144	2246	elongation factor Tu	1.31344	1.31344	1.50524	1.58044	3.98e-36	3.98e-36	1.99e-40	1.41e-81
R2846_1483	433077	433343	Conserved hypothetical protein	1.31227	1.31227	0.101798	0.565744	3.52e-15	3.52e-15	0.526347	1.32e-06
R2846_0479	70244	70768	50S ribosomal protein L32	1.30045	1.30045	0.800647	0.344223	2.18e-06	2.18e-06	0.00585301	0.342024
ctg7180000001728_orf00106	56369	57058	glimmer prediction	1.29938	1.29938	1.47758	1.04801	1.04e-23	1.04e-23	1.7e-20	7.65e-07
R2846_1497	445472	445777	Trp operon repressor	1.29755	1.29755	-0.0516547	-0.453118	7.46e-22	7.46e-22	0.911721	0.0415432
R2846_0122	53477	54520	Conserved hypothetical protein	1.29405	1.29405	1.6319	0.909505	2.8e-26	2.8e-26	1.04e-22	1.28e-10
R2846_0777	47899	48204	Probable toxin-antitoxin locus protein (HigB-family)	1.29049	1.29049	-1.58975	-1.45363	1.43e-13	1.43e-13	2.03e-09	3.55e-14
ctg7180000001718_orf00025	11858	12040	glimmer prediction	1.2814	1.2814	-0.528764	-0.565739	3.37e-09	3.37e-09	0.225991	0.106753
R2846_1657	9667	11637	Probable ferric hydroxamate ABC transporter, permease component FhuB	1.281	1.281	3.50044	2.7252	0.00119389	0.00119389	4.76e-73	1.41e-39
R2846_1438	386908	387165	50S ribosomal protein L27	1.27287	1.27287	0.546127	0.494186	3.15e-54	3.15e-54	2.49e-13	1.54e-25
ctg7180000001709_orf00027	12092	12556	glimmer prediction	1.27098	1.27098	-0.0220982	0.538663	1.33e-14	1.33e-14	0.936015	0.0213699
R2846_0621	36505	37467	Lipoate biosynthesis protein A	1.26961	1.26961	1.86294	1.03145	4.71e-14	4.71e-14	1.8e-47	6.34e-18
R2846_0357	16865	17956	S-adenosylmethionine:tRNA ribosyltransferase-isomerase (queuosine biosynthesis protein)	1.2623	1.2623	1.42506	1.07941	7.37e-28	7.37e-28	1.19e-49	3.01e-32
R2846_0359	19513	20031	Conserved hypothetical protein	1.25984	1.25984	1.95226	1.76561	1.84e-13	1.84e-13	8.22e-21	5.73e-27
ctg7180000001727_orf00064	35147	35305	glimmer prediction	1.25372	1.25372	0.502643	0.230079	4.38e-16	4.38e-16	0.285945	0.516022
R2846_0530	2757	4994	Probable TonB-dependent heme receptor	1.25156	1.25156	0.946807	0.543308	1.48e-18	1.48e-18	3.88e-06	7.63e-06
R2846_0343	48352	48756	Arsenate reductase	1.25111	1.25111	0.265829	-0.0815408	5.25e-09	5.25e-09	0.362499	0.775563
R2846_0670	15270	15623	Conserved hypothetical protein	1.24982	1.24982	0.361021	0.410002	1.03e-18	1.03e-18	0.281272	0.217264
R2846_0427	18496	19146	GTP cyclohydrolase II	1.24375	1.24375	0.699554	0.146019	4.18e-12	4.18e-12	0.0341069	0.374964
R2846_0564	95990	96256	Hypothetical protein	1.23441	1.23441	1.03517	1.72316	0.000382983	0.000382983	0.00551421	2.69e-12
R2846_0972	23268	23558	Integration host factor, alpha subunit	1.23371	1.23371	2.0421	0.77191	7.57e-08	7.57e-08	1.49e-27	0.00154898
R2846_1157	87285	88256	Dipeptide ABC transporter, permease protein DppB	1.23361	1.23361	1.36516	1.5041	7.25e-16	7.25e-16	3.07e-08	6.01e-42
R2846_0428	19215	19940	Putative phosphatidylglycerophosphatase B	1.23318	1.23318	0.817688	0.420865	2.74e-11	2.74e-11	0.00223476	0.26066
R2846_0877	44496	44669	Hypothetical protein	1.23274	1.23274	0.186154	-0.127143	1.87e-11	1.87e-11	NA	0.72032
R2846_0878	43980	44414	DNA polymerase III, chi subunit	1.2241	1.2241	0.109388	-0.00353904	3.38e-44	3.38e-44	0.62883	0.982431
R2846_0375	35773	36975	Na+/H+ antiporter 1	1.22267	1.22267	0.411532	0.988645	1e-13	1e-13	0.0321625	1.59e-07
R2846_0070	59275	63306	DNA-directed RNA polymerase beta chain	1.22258	1.22258	2.03164	1.97849	7.81e-40	7.81e-40	0	0
R2846_1133	61843	63351	Lysyl-tRNA synthetase	1.21927	1.21927	0.792182	0.8768	3.57e-43	3.57e-43	1.37e-10	6.7e-09
R2846_1528	476372	476728	30S ribosomal protein S13	1.21458	1.21458	0.820895	0.958541	2.76e-45	2.76e-45	1.43e-10	1.53e-14
ctg7180000001728_orf00809	475319	475939	glimmer prediction	1.2138	1.2138	1.18714	1.39604	4.48e-40	4.48e-40	3.36e-59	2.53e-117
R2846_1340	287122	287571	3-dehydroquinate dehydratase II	1.21015	1.21015	0.101005	-1.06363	2.33e-10	2.33e-10	0.794331	0.00022976
R2846_0908	21194	22387	Tryptophan synthase, beta subunit	1.2089	1.2089	0.473051	0.131137	1.8e-41	1.8e-41	0.00244376	0.375383
R2846_0360	20028	20249	Conserved hypothetical protein	1.20556	1.20556	2.33092	1.99513	0.0001603	0.0001603	2.34e-05	4.75e-10
R2846_0039	29507	29791	Primosomal replication protein N	1.20267	1.20267	1.53529	1.36328	9.27e-25	9.27e-25	4.07e-26	7.53e-25
ctg7180000001706_orf00196	105175	105519	glimmer prediction	1.20143	1.20143	1.63847	1.0527	1.14e-08	1.14e-08	8.63e-08	7.64e-05
R2846_1597	57314	57619	Frataxin-like protein CyaY	1.19671	1.19671	0.734377	0.223232	0.000316746	0.000316746	0.0567472	0.58488
R2846_1344	290329	290598	30S ribosomal protein S20	1.19391	1.19391	-0.00444602	-0.0394679	4.93e-09	4.93e-09	0.99111	0.91697
ctg7180000001728_orf00813	476868	476981	glimmer prediction	1.18828	1.18828	0.572369	1.30331	0.00843048	0.00843048	0.337263	0.000316055
R2846_0904	25155	25991	Putative ABC transporter, periplasmic-binding protein	1.18221	1.18221	1.07503	1.53518	7.61e-25	7.61e-25	6.66e-05	2.98e-38
R2846_0804	12625	15144	Translation initiation factor 2	1.18098	1.18098	1.64507	1.46066	1.24e-29	1.24e-29	1.02e-30	7.33e-54
R2846_0803	15156	16643	Transcription elongation factor NusA	1.17841	1.17841	1.27145	1.22636	4.65e-42	4.65e-42	9.49e-54	1.83e-33
R2866_1103	1612	2328	Hypothetical protein	1.17332	1.17332	1.10184	1.11048	8.25e-05	8.25e-05	0.0176397	0.000706097
R2846_0962	16119	16880	Hypothetical protein	1.17264	1.17264	1.59474	1.10631	1.3e-12	1.3e-12	7.01e-08	7.92e-05
ctg7180000001698_orf00002	1327	2154	glimmer prediction	1.17249	1.17249	0.13174	0.139205	2.13e-16	2.13e-16	0.459163	0.546648
R2846_0643	12105	12569	Conserved hypothetical protein	1.17175	1.17175	0.626881	0.371589	3.45e-13	3.45e-13	0.00766608	0.0243207
R2846_1539	481701	482012	50S ribosomal protein L24	1.16772	1.16772	0.993779	0.929056	6.08e-11	6.08e-11	5.26e-08	2.87e-05
ctg7180000001724_orf00033	16580	17266	glimmer prediction	1.16715	1.16715	1.4159	1.09884	6.14e-20	6.14e-20	2.55e-31	2.14e-20
R2846_0739	93039	93890	16S rRNA C1402 ribose 2-O-methyltransferase, SAM-dependent	1.16715	1.16715	0.458758	0.605607	1.8e-49	1.8e-49	0.00315696	6.69e-11
R2846_0823	9727	10587	Spermidine/putrescine ABC transporter, permease protein	1.1626	1.1626	1.29605	0.864121	5.54e-19	5.54e-19	2.22e-23	4.57e-15
ctg7180000001702_orf00012	4466	4651	glimmer prediction	1.1582	1.1582	1.75126	0.217277	0.0107859	0.0107859	0.000447675	0.767407
R2846_0336	44810	45022	Conserved hypothetical protein	1.15484	1.15484	2.0023	0.729156	0.015107	0.015107	9.12e-05	0.2266
R2846_0909	20388	21194	Tryptophan synthase, alpha subunit	1.14047	1.14047	0.572087	0.162266	1.92e-53	1.92e-53	9.69e-09	0.0845949
ctg7180000001721_orf00098	54859	55437	glimmer prediction	1.13387	1.13387	0.879204	0.381721	1.45e-12	1.45e-12	7.99e-05	0.0645153
CGSHiGG_06390	2958	3332	30S ribosomal protein S12	1.13074	1.13074	0.52546	0.985186	1.03e-33	1.03e-33	1.38e-08	2.96e-18
ctg7180000001718_orf00070	31128	31256	glimmer prediction	1.12992	1.12992	-0.889982	-0.0594773	0.0322581	0.0322581	0.212444	0.941783
R2846_0430	21892	22980	3-dehydroquinate synthase	1.12912	1.12912	0.77343	0.67105	3.61e-26	3.61e-26	2.43e-07	0.00029283
ctg7180000001709_orf00035	18037	19557	glimmer prediction	1.12762	1.12762	0.855648	0.993618	1.08e-37	1.08e-37	2.73e-14	3.01e-32
R2846_1463	411248	412270	Probable ABC transport system, permease component	1.12348	1.12348	1.59252	1.26945	1.15e-06	1.15e-06	1.05e-16	1.95e-06
R2846_1488	437409	438425	Nucleoid associated protein NdpA	1.11301	1.11301	-0.12485	-0.188164	2.84e-17	2.84e-17	0.437369	0.401201
R2846_0916	15574	17031	Thiamine biosynthesis protein ThiI	1.10449	1.10449	0.93161	0.799205	1.86e-18	1.86e-18	2.13e-07	4.63e-07
R2846_0609	49547	50602	Rod shape-determining protein MreC	1.1039	1.1039	1.41738	0.502114	2.92e-09	2.92e-09	3.71e-18	0.0437272
R2846_1110	31112	31477	Hypothetical protein	1.09495	1.09495	0.123426	0.437019	5.76e-23	5.76e-23	0.540901	5.51e-05
R2846_0337	45174	45566	Conserved hypothetical protein	1.09468	1.09468	-0.0197082	0.539252	5.6e-10	5.6e-10	0.962686	0.0262589
R2846_1447	396130	396819	Hypothetical protein	1.08962	1.08962	0.445341	0.478164	4.7e-09	4.7e-09	0.288894	0.0128634
ctg7180000001728_orf00154	87194	87310	glimmer prediction	1.08954	1.08954	1.60269	0.222642	0.121195	0.121195	0.0164919	0.767204
R2846_0074	6440	7351	1,4-dihydroxy-2-naphthoate octaprenyltransferase	1.07612	1.07612	0.960818	0.861667	1.45e-06	1.45e-06	8.63e-06	0.000279529
R2846_1227	158163	159089	ADP-L-glycero-D-mannoheptose-6-epimerase	1.07268	1.07268	0.584698	0.269244	8.65e-23	8.65e-23	0.0123713	0.0196771
R2846_0435	27020	27547	16S rRNA processing protein RimM	1.0718	1.0718	1.29095	1.8772	7.42e-10	7.42e-10	1.94e-06	8.77e-12
R2846_0642	12831	13643	Formate dehydrogenase formation protein FdhD	1.07141	1.07141	0.126485	-0.0408077	2.23e-18	2.23e-18	0.592477	0.846879
ctg7180000001726_orf00040	21181	22695	glimmer prediction	1.06916	1.06916	0.764311	0.67661	1.23e-15	1.23e-15	1.77e-15	4.5e-10
ctg7180000001701_orf00003	1978	3879	glimmer prediction	1.06507	1.06507	0.948984	0.303868	2.54e-13	2.54e-13	7.15e-06	0.151398
R2846_0125	56204	56986	Putative Mg-dependent Dnase (TatD-family)	1.06066	1.06066	1.9912	1.66284	4.54e-08	4.54e-08	2.7e-16	9.03e-30
ctg7180000001728_orf00592	341192	341320	glimmer prediction	1.05486	1.05486	-0.259783	0.0833954	0.0238959	0.0238959	0.749396	0.911828
R2846_1392	335526	335816	Toxin-antitoxin system protein, StbE	1.05248	1.05248	-0.610167	-1.36006	4.04e-10	4.04e-10	0.0233596	2.85e-05
R2846_0551	31761	32558	hypothetical protein	1.05193	1.05193	1.1611	0.8673	2.79e-05	2.79e-05	8.82e-05	0.0138191
R2846_1489	438491	438904	Putative small protein A -like protein	1.05094	1.05094	0.2817	-0.0375634	2.21e-24	2.21e-24	0.163855	0.88652
R2846_1555	6984	8186	Signal recognition particle receptor FtsY	1.04912	1.04912	0.244819	-0.00351901	3.28e-12	3.28e-12	0.230754	0.989078
R2846_1658	11756	13927	Probable ferric hydroxymate uptake protein FhuA	1.04619	1.04619	2.44462	1.88184	4.38e-05	4.38e-05	4.71e-18	3.35e-12
R2846_0410	53628	54665	DL-methionine transporter, ATP binding protein MetN	1.0453	1.0453	-0.324147	-0.631915	9.95e-23	9.95e-23	0.0166424	0.000165955
R2846_0071	217	4467	DNA-directed RNA polymerase beta chain	1.0431	1.0431	2.30444	2.34445	4.07e-15	4.07e-15	8.53e-179	6.23e-141
R2846_1656	8789	9673	Probable ferric hydroxamate ABC transporter, periplasmic binding component FhuD	1.04202	1.04202	2.4543	2.52521	0.0325381	0.0325381	1.36e-06	1.58e-08
R2846_1170	97638	98792	S-adenosylmethionine synthetase	1.04109	1.04109	0.387524	-0.210269	8.9e-66	8.9e-66	1.12e-07	0.189818
R2846_0917	15187	15426	Exodeoxyribonuclease VII, small subunit	1.03362	1.03362	-0.189004	-0.125871	2.2e-19	2.2e-19	0.441678	0.691098
ctg7180000001715_orf00040	25869	26243	glimmer prediction	1.03155	1.03155	0.470407	1.1141	1.88e-05	1.88e-05	0.225622	6.68e-05
R2846_0931	3860	4330	Conserved hypothetical protein	1.02955	1.02955	0.335484	-0.252089	5.12e-15	5.12e-15	0.0627287	0.154921
ctg7180000001709_orf00032	15557	16048	glimmer prediction	1.02366	1.02366	-0.43287	-1.3029	1.63e-11	1.63e-11	0.00363635	1.51e-21
R2846_0613	44210	44518	Conserved hypothetical protein	1.02347	1.02347	0.507511	-0.0804283	8.06e-09	8.06e-09	0.000665051	0.597455
R2846_0671	15625	15969	Iron-sulfur cluster insertion protein ErpA	1.02222	1.02222	0.258148	0.384181	1.87e-10	1.87e-10	0.491027	0.099371
R2846_0477	69217	70089	Phosphatidylserine decarboxylase	1.02138	1.02138	0.979365	0.795299	9.08e-10	9.08e-10	0.000490455	8.49e-05
R2846_0387	10900	11319	Conserved hypothetical protein	1.01652	1.01652	0.94037	0.934596	3.62e-08	3.62e-08	0.0055504	0.000130923
R2846_0091	23905	24507	Putative hydrolase/phosphatase	1.01493	1.01493	0.450801	0.280188	1.08e-16	1.08e-16	0.000725177	0.146198
ctg7180000001718_orf00058	23066	23266	glimmer prediction	1.01245	1.01245	1.91792	2.33628	0.0489789	0.0489789	0.000615635	8.05e-07
R2846_1390	334760	334984	Hypothetical protein	1.0124	1.0124	1.32388	1.16137	0.050955	0.050955	0.018883	0.0282641
ctg7180000001725_orf00105	70791	70961	glimmer prediction	1.00974	1.00974	0.0684896	0.792947	1.19e-05	1.19e-05	0.902381	0.00919109
R2846_0045	33172	33477	Urease beta subunit	1.00838	1.00838	0.467407	-0.0402391	9.99e-11	9.99e-11	0.145264	0.894233
R2846_1614	36791	37207	Probable preprotein translocase SecE subunit	1.00565	1.00565	0.462286	0.977448	1.12e-14	1.12e-14	0.0125942	2.93e-08
R2846_0616	40608	41723	Rod shape-determining protein	1.00326	1.00326	1.09537	0.987683	5.86e-16	5.86e-16	3.45e-07	1.16e-11
ctg7180000001727_orf00032	18510	18626	glimmer prediction	1.00115	1.00115	0.614746	1.3512	0.164784	0.164784	0.428621	0.0230102
ctg7180000001709_orf00049	27369	30134	glimmer prediction	0.991669	0.991669	1.51349	1.13208	3.29e-44	3.29e-44	1.38e-77	4.58e-86
ctg7180000001724_orf00032	14702	16561	glimmer prediction	0.985709	0.985709	1.60122	1.18338	5.57e-32	5.57e-32	2.19e-61	1.8e-29
ctg7180000001724_orf00031	14321	14662	glimmer prediction	0.98544	0.98544	0.882304	0.765437	2e-31	2e-31	2.17e-08	9.1e-06
ctg7180000001709_orf00034	16048	17769	glimmer prediction	0.983879	0.983879	-0.411655	-0.700202	2e-12	2e-12	0.0387357	9.41e-12
R2846_0314	22642	23574	tRNA-dihydrouridine synthase YohI	0.979304	0.979304	0.888777	0.75526	4.49e-06	4.49e-06	0.0120615	0.0089272
R2846_0147	76258	76854	Fe/S biogenesis protein NfuA	0.978751	0.978751	0.492376	0.113151	7.99e-20	7.99e-20	6.66e-05	0.506301
R2846_0629	26941	27600	Uracil DNA glycosylase	0.976187	0.976187	0.189791	0.319453	3.32e-19	3.32e-19	0.345411	0.277999
R2846_1282	217756	219600	Probable ABC transporter, multidrug efflux pump	0.972789	0.972789	1.3668	1.50551	3.06e-08	3.06e-08	3.49e-08	5.96e-22
R2846_0694	41289	42062	Lipopolysaccharide biosynthesis protein LsgD	0.972787	0.972787	0.550698	0.649957	1.88e-08	1.88e-08	0.028191	0.000806427
R2846_0691	38098	39303	Lipopolysaccharide biosynthesis protein LsgA	0.971992	0.971992	0.824065	0.762805	0.000293105	0.000293105	0.000275339	0.00142887
CGSHiEE_05725	16982	19591	aminopeptidase N	0.971293	0.971293	0.0561324	-0.310405	8.15e-32	8.15e-32	0.460663	8.85e-06
ctg7180000001728_orf00323	185787	186089	glimmer prediction	0.968075	0.968075	0.929169	0.701534	1.15e-23	1.15e-23	2.08e-18	7.25e-14
R2846_1307	245156	245671	Lipoprotein signal peptidase	0.967493	0.967493	0.589668	0.43914	1.46e-08	1.46e-08	0.0223701	0.0344362
ctg7180000001709_orf00048	26734	27351	glimmer prediction	0.965394	0.965394	0.766229	0.596389	1.19e-16	1.19e-16	0.02375	6.99e-05
R2846_0788	33022	34098	Homoserine O-acetyltransferase	0.949824	0.949824	0.530315	0.343345	3.26e-13	3.26e-13	0.00431534	0.0200811
R2846_1425	373146	373352	zinc-binding protein YacG	0.949741	0.949741	0.439295	0.1733	3.04e-07	3.04e-07	0.0174098	0.462236
R2846_0637	19678	20118	Acyltransferase for 30S ribosomal subunit protein S18; acetylation of N-terminal alanine	0.94935	0.94935	0.21924	0.549369	2.08e-06	2.08e-06	0.513198	0.0273274
R2846_0294	5439	6695	Probable tryptophan-specific transport protein	0.948364	0.948364	0.732135	-0.502298	1.4e-45	1.4e-45	3.14e-08	1.67e-06
R2846_0944	1667	1966	RNA-binding protein YhbY	0.944067	0.944067	-0.403944	-0.169527	2.44e-07	2.44e-07	0.147026	0.536216
R2846_0124	55166	56149	DNA polymerase III, delta subunit	0.942654	0.942654	1.70977	1.21012	2.04e-10	2.04e-10	8.21e-36	1.62e-25
R2846_0933	2103	3164	Peptide methionine sulfoxide reductase	0.942369	0.942369	0.380809	-0.241874	7.65e-21	7.65e-21	0.00371412	0.0387951
ctg7180000001728_orf00052	27603	28187	glimmer prediction	0.941725	0.941725	0.179176	0.0839968	3.75e-05	3.75e-05	0.614293	0.711578
R2846_0519	35744	36853	Membrane-bound lytic murein transglycosylase A	0.938203	0.938203	1.05551	0.577214	6.58e-16	6.58e-16	3.73e-11	0.0475752
R2846_0054	44001	44216	30S ribosomal subunit protein S21	0.929771	0.929771	0.339734	0.1563	5.53e-05	5.53e-05	0.299126	0.65455
R2846_0755	77433	78059	Uracil phosphoribosyltransferase	0.929361	0.929361	-0.922858	-0.924822	1.8e-20	1.8e-20	5.3e-17	6.11e-18
R2846_0828	3876	4841	tRNA mo(5)U34 methyltransferase, SAM-dependent	0.924669	0.924669	1.41026	1.18585	8.63e-09	8.63e-09	3.96e-32	3.2e-25
ctg7180000001719_orf00028	16877	17965	glimmer prediction	0.924226	0.924226	0.629612	0.379878	1.35e-17	1.35e-17	3.5e-06	0.00212115
R2846_0547	27436	28893	Iron(III) ABC transporter permease protein	0.922834	0.922834	1.0784	0.99956	1.91e-12	1.91e-12	6.31e-12	2.73e-22
R2846_1226	157607	158110	Putative thioredoxin	0.921248	0.921248	0.30098	0.224365	2.59e-19	2.59e-19	0.243452	0.0659646
R2846_0601	55562	56116	Conserved hypothetical protein	0.920288	0.920288	0.535717	0.531521	1.35e-13	1.35e-13	0.00334517	0.0494318
R2846_0268	16388	17395	Holliday junction resolvasome, ATPase subunit	0.920252	0.920252	0.759377	0.680457	5.52e-16	5.52e-16	0.000448943	4.77e-07
ctg7180000001728_orf00110	57055	57456	glimmer prediction	0.915769	0.915769	1.01068	0.519763	0.00537944	0.00537944	0.000716861	0.0803661
R2846_0898	30697	31188	Hypothetical protein	0.914605	0.914605	0.579164	0.602676	5.06e-05	5.06e-05	0.00429659	0.070019
ctg7180000001728_orf00111	57755	59482	glimmer prediction	0.911861	0.911861	1.27604	0.784853	2.84e-05	2.84e-05	1.48e-13	1.71e-08
ctg7180000001720_orf00016	6895	7068	glimmer prediction	0.907448	0.907448	2.21754	1.42746	0.0382956	0.0382956	0.000107583	0.014683
R2846_0568	92826	94205	Cysteinyl-tRNA synthetase	0.903156	0.903156	0.41429	0.322434	6.2e-10	6.2e-10	0.113216	0.130241
R2846_1393	335852	336106	Hypothetical protein	0.902285	0.902285	-1.03265	-1.12392	0.00011555	0.00011555	0.00192168	2.02e-06
ctg7180000001728_orf00324	186110	186367	glimmer prediction	0.900025	0.900025	0.946805	0.501232	0.000861573	0.000861573	0.00028424	0.0297843
ctg7180000001706_orf00133	74777	75112	glimmer prediction	0.898728	0.898728	1.34722	-0.412068	1.28e-06	1.28e-06	4.99e-11	0.247004
R2846_0447	40086	40610	Flavodoxin 1	0.896312	0.896312	-0.398772	-0.2795	6.95e-17	6.95e-17	8.28e-12	6.34e-09
R2846_1612	37917	38669	Lipoprotein VacJ	0.896118	0.896118	0.0433388	0.203816	1.58e-18	1.58e-18	0.74786	0.106753
R2846_0462	55080	55868	Probable outer membrane protein assembly complex subunit BamD	0.894878	0.894878	0.333192	0.0734531	2.56e-20	2.56e-20	2.92e-05	0.439385
R2846_0418	4994	5623	Conserved hypothetical protein	0.892654	0.892654	0.805743	0.390989	4.56e-13	4.56e-13	0.00358894	0.106753
R2846_0873	46302	49166	Valyl-tRNA synthetase	0.887056	0.887056	1.06133	0.871465	4.1e-44	4.1e-44	1.39e-30	1.65e-65
R2846_0748	82798	83082	Integration host factor, beta-subunit	0.881299	0.881299	0.662236	0.270064	0.000126447	0.000126447	0.00456535	0.357597
R2846_0662	3139	4722	Peptide chain release factor 3	0.880794	0.880794	0.743355	0.202698	1.21e-14	1.21e-14	2.19e-10	0.0342424
R2846_0295	6812	8026	Putative aminotransferase	0.880555	0.880555	0.441746	0.172735	1.26e-15	1.26e-15	0.0952135	0.354637
R2846_0264	19599	20063	dATP pyrophosphohydrolase	0.879486	0.879486	0.551282	-0.347813	5.3e-16	5.3e-16	0.00125059	0.0387148
R2846_0824	8595	9743	Spermidine/putrescine ABC transporter, ATP-binding protein	0.875546	0.875546	0.484844	-0.00183018	5.5e-21	5.5e-21	4.47e-09	0.991892
R2846_0822	10587	11357	Spermidine/putrescine ABC transporter, permease protein	0.875513	0.875513	1.57	1.16553	2.85e-12	2.85e-12	6.62e-29	1.05e-17
R2846_1574	25194	25520	Conserved hypothetical protein	0.869532	0.869532	0.58127	1.07505	0.00258547	0.00258547	0.00607189	1.29e-13
R2846_1474	424583	425344	Heme oxygenase	0.863964	0.863964	0.548311	0.901858	2.05e-13	2.05e-13	0.000644983	7.19e-15
R2846_1687	22051	22938	Transcriptional regulator CrgA	0.863095	0.863095	-0.280457	0.0945637	3.57e-05	3.57e-05	0.199883	0.73414
CGSHiGG_00325	10183	11118	lipid A biosynthesis lauroyl acyltransferase	0.86167	0.86167	0.326966	0.613126	4.73e-22	4.73e-22	0.0290997	1.64e-10
R2846_0920	11890	12342	Stringent starvation protein B	0.861328	0.861328	0.563958	0.347928	3.87e-09	3.87e-09	5.14e-07	0.0634028
CGSHiEE_05715	14858	16252	multidrug efflux protein	0.860493	0.860493	1.23619	0.969987	6.78e-10	6.78e-10	2.2e-14	2.96e-06
R2846_0481	189	1127	Malonyl CoA-acyl carrier protein transacylase	0.858816	0.858816	0.161098	0.233292	6.96e-22	6.96e-22	0.0323923	0.000172649
R2846_1127	53446	56292	Heme-utilization protein Hup	0.856292	0.856292	0.59492	0.755197	1.61e-51	1.61e-51	2.51e-12	1.19e-09
R2846_1714	8653	9600	Periplasmic negative regulator of sigmaE	0.855626	0.855626	1.00155	0.361948	4.72e-40	4.72e-40	5.8e-51	1.46e-07
ctg7180000001728_orf00382	216781	217677	glimmer prediction	0.85551	0.85551	0.296112	-0.055814	3.42e-07	3.42e-07	0.444017	0.881894
ctg7180000001728_orf00584	336276	336413	glimmer prediction	0.855475	0.855475	-0.513253	-1.23116	0.00266883	0.00266883	0.122036	2.72e-05
R2846_0705	50985	52061	Electron transport complex protein RnfD	0.855357	0.855357	1.29972	1.1716	0.000445689	0.000445689	1.12e-11	4.84e-08
ctg7180000001726_orf00036	19307	19771	glimmer prediction	0.852791	0.852791	1.10312	0.240384	5.26e-07	5.26e-07	5.17e-09	0.236007
R2846_1637	7255	8733	Ketol-acid reductoisomerase	0.851933	0.851933	0.460458	0.707613	3.52e-06	3.52e-06	0.000119522	2.66e-06
R2846_1362	306521	306919	Probable toxin-antitoxin locus protein VapC2	0.849438	0.849438	-0.314055	-0.47398	1e-16	1e-16	0.0912002	0.00143309
ctg7180000001706_orf00137	75543	77972	glimmer prediction	0.840494	0.840494	0.766199	0.252194	1.65e-06	1.65e-06	0.000174455	0.531666
R2846_0969	21197	21652	Conserved hypothetical protein	0.835345	0.835345	1.07877	0.497599	7.33e-08	7.33e-08	2.07e-12	0.00236145
ctg7180000001728_orf00402	227966	228292	glimmer prediction	0.829719	0.829719	1.17145	0.85381	2.8e-05	2.8e-05	2.85e-07	0.000192543
R2846_0780	45328	45711	Conserved hypothetical protein	0.828568	0.828568	1.48726	0.906635	0.0705766	0.0705766	0.00143878	0.0371332
ctg7180000001710_orf00009	2481	2609	glimmer prediction	0.826424	0.826424	-0.10027	1.5993	0.227926	0.227926	0.803308	0.00555133
R2846_0372	33106	33624	Putative glycosyltransferase	0.825585	0.825585	-0.959927	-0.360081	0.000174894	0.000174894	0.0524197	0.374367
ctg7180000001725_orf00003	4997	5149	glimmer prediction	0.82217	0.82217	0.240265	0.440009	0.0121011	0.0121011	0.669538	0.27968
ctg7180000001721_orf00104	57713	59869	glimmer prediction	0.821908	0.821908	1.51043	0.919818	1.24e-19	1.24e-19	1.21e-15	7.71e-12
R2846_0157	86335	87057	Putative methyltransferase	0.821335	0.821335	0.317766	0.400942	9.81e-12	9.81e-12	0.145731	0.0159839
R2846_0778	47565	47888	Probable toxin-antitoxin locus protein (HigA-family)	0.820446	0.820446	-0.970991	-1.26949	7.77e-09	7.77e-09	5.14e-06	3.5e-05
R2846_0792	26491	27255	Probable ABC transporter, ATPase component	0.82015	0.82015	-0.964274	0.830329	0.0200493	0.0200493	0.00559778	3.95e-07
R2846_0779	45731	47401	Probable ABC transport system, ATP-binding protein	0.820085	0.820085	0.291044	0.53252	3.26e-18	3.26e-18	0.000127031	3.04e-15
R2846_1229	160678	161997	D-xylose isomerase	0.818806	0.818806	0.39311	0.370944	8.9e-13	8.9e-13	0.0431583	0.0578692
R2846_0749	82430	82723	Conserved hypothetical protein	0.816169	0.816169	0.94939	0.697588	3.81e-09	3.81e-09	6.89e-10	1.1e-06
R2846_1607	41153	42616	TRK system potassium uptake protein TrkH	0.816023	0.816023	0.570256	0.438205	1.09e-18	1.09e-18	1.94e-07	0.000747658
ctg7180000001728_orf00112	59770	60459	glimmer prediction	0.810202	0.810202	0.442547	0.179268	7.75e-09	7.75e-09	0.00443253	0.398767
R2846_0159	88456	89835	Putative protease	0.809724	0.809724	0.778453	0.689944	8.18e-15	8.18e-15	6.62e-08	1.54e-07
R2846_0090	23432	23905	Conserved hypothetical protein	0.805811	0.805811	0.942094	0.73169	3.22e-09	3.22e-09	0.000465856	2.52e-05
R2846_1400	344331	346727	Outer membrane protein assembly factor BamA	0.805182	0.805182	0.508079	-0.233793	1.39e-16	1.39e-16	8.43e-23	0.00407695
R2846_1437	386576	386887	50S ribosomal protein L21	0.804786	0.804786	0.062368	0.102442	5.53e-08	5.53e-08	0.786279	0.652391
R2846_0581	76693	77169	Conserved hypothetical protein	0.803286	0.803286	-0.39744	-0.220368	4.97e-07	4.97e-07	0.257264	0.310898
R2846_1469	420106	420669	Conserved hypothetical protein	0.799499	0.799499	0.00344738	0.0329901	0.000174114	0.000174114	0.991715	0.945566
R2846_0812	1723	2562	NADPH-dependent 7-cyano-7-deazaguanine reductase QueF	0.79899	0.79899	1.13719	0.803955	4.16e-11	4.16e-11	5e-07	0.0322463
ctg7180000001711_orf00025	12212	12361	glimmer prediction	0.798225	0.798225	-0.894115	0.163042	0.0177205	0.0177205	0.10524	0.727917
CGSHiEE_05625	2284	2448	hypothetical protein	0.796105	0.796105	0.0676186	0.123297	0.0205211	0.0205211	0.92203	0.818507
R2846_0075	7403	7891	Regulator of ribonuclease activity A	0.794323	0.794323	-0.359734	-0.483669	1.14e-09	1.14e-09	0.0116784	0.00483383
CGSHiEE_05675	8220	8831	hypothetical protein	0.79423	0.79423	1.55218	1.20034	1.02e-05	1.02e-05	7.99e-16	1.19e-11
R2846_0012	3028	3753	Peroxiredoxin/glutaredoxin glutathione-dependent peroxidase	0.792316	0.792316	0.650535	0.176451	1.24e-35	1.24e-35	0.000553733	0.00571846
R2846_0870	51057	52058	Anthanilate phosphoribosyltransferase	0.789111	0.789111	0.281651	0.316368	3.4e-08	3.4e-08	0.239784	0.106753
R2846_1718	6551	6937	Large conductance mechanosensitive channel	0.784582	0.784582	0.433186	0.477481	3.6e-07	3.6e-07	0.292787	0.0397564
R2846_0869	52111	52497	Conserved hypothetical protein	0.782592	0.782592	0.808317	0.0873313	0.000508025	0.000508025	4.14e-05	0.662604
R2846_1450	398761	399978	Putative lipooligosaccharide biosynthesis protein	0.779475	0.779475	0.0689177	-0.0451094	2.68e-09	2.68e-09	0.670149	0.849249
R2846_0659	1667	2401	Probable branched-chain amino acid permease AzlC	0.776512	0.776512	1.52333	1.00848	5.6e-05	5.6e-05	2.43e-11	1.64e-06
R2846_1446	395110	396024	Lipooligosaccharide sialyltransferase SiaA	0.775635	0.775635	-0.0144592	0.0944642	2.21e-07	2.21e-07	0.961979	0.833478
ctg7180000001728_orf00326	186378	187652	glimmer prediction	0.770938	0.770938	1.06349	0.650588	1.68e-13	1.68e-13	3.8e-14	1.18e-11
R2846_1123	47986	49002	Conserved hypothetical protein	0.770211	0.770211	0.654525	0.452611	1.02e-13	1.02e-13	9.89e-09	3.21e-08
R2846_0552	32567	33703	Glycerate kinase	0.770025	0.770025	1.02827	0.946645	2.46e-11	2.46e-11	9.15e-09	1.85e-12
R2846_0666	8832	10313	Conserved hypothetical protein	0.768622	0.768622	0.803804	0.629797	7.23e-08	7.23e-08	3.58e-11	2.63e-05
R2846_1527	475967	476356	30S ribosomal protein S11	0.765695	0.765695	0.760632	0.964953	1.7e-05	1.7e-05	0.00163369	1.53e-06
R2846_1345	290901	292433	Peptidoglycan lipid II flippase	0.765073	0.765073	0.480527	0.677006	2.81e-10	2.81e-10	0.0163905	0.0627182
ctg7180000001715_orf00159	87014	87184	glimmer prediction	0.764635	0.764635	-0.0648522	-0.226569	0.000422564	0.000422564	0.844384	0.479573
R2846_1304	242454	243452	Thiamin ABC transporter, periplasmic-binding protein	0.763985	0.763985	0.0718007	0.843363	4.36e-10	4.36e-10	0.723793	0.00110272
ctg7180000001712_orf00019	12651	12893	glimmer prediction	0.759351	0.759351	1.10361	0.317486	0.00674767	0.00674767	0.00154938	0.556026
R2846_1342	288687	289544	Naphthoate synthase	0.755808	0.755808	0.53399	0.538481	3.07e-22	3.07e-22	3.45e-06	1.51e-05
R2846_0872	49198	49470	Hydrogenase 2 accessory protein	0.755539	0.755539	0.618569	1.11591	0.0186256	0.0186256	0.108872	0.000153025
R2846_0876	44632	45252	Hypothetical protein	0.749307	0.749307	0.249029	-0.0654163	7.17e-06	7.17e-06	0.254993	0.798165
ctg7180000001728_orf00723	429282	429425	glimmer prediction	0.749086	0.749086	-0.278225	0.904806	0.00124328	0.00124328	0.442293	3.52e-05
R2846_1122	47165	47974	Peptide ABC transporter system, ATPase protein SapF	0.748521	0.748521	-0.124308	0.0622091	2.63e-12	2.63e-12	0.400255	0.71234
R2846_1166	95034	95717	Arginine ABC transporter, permease protein ArtM	0.748264	0.748264	1.04555	1.38112	0.00121248	0.00121248	0.00197846	3.17e-09
R2846_0514	30078	31268	Cystathionine beta-lyase	0.745452	0.745452	0.263243	0.425592	3.78e-16	3.78e-16	0.153555	2.61e-05
ctg7180000001719_orf00031	18802	20004	glimmer prediction	0.745034	0.745034	0.630016	1.08209	1.62e-05	1.62e-05	0.00478421	9.98e-09
R2846_0608	50602	51090	Rod shape-determining protein MreD	0.744057	0.744057	1.21144	0.559589	0.00310656	0.00310656	1.74e-06	0.037295
R2846_1496	444745	445485	biosynthetic peptidoglycan transglycosylase	0.740838	0.740838	-0.166898	-0.28473	1.95e-06	1.95e-06	0.351798	0.30874
R2846_0369	27634	29475	ATP-dependent RNA helicase DeaD	0.740792	0.740792	2.11146	2.11017	9.45e-08	9.45e-08	6.84e-54	1.63e-62
R2846_0967	19930	20424	Hypothetical protein	0.740753	0.740753	0.0812606	0.6469	0.000300852	0.000300852	0.785403	0.0218604
R2846_1187	116161	116628	Anaerobic ribonucleoside-triphosphate reductase activating protein	0.739075	0.739075	0.920247	1.02826	0.000616459	0.000616459	0.000773284	0.0386577
R2846_1359	304259	304429	50S ribosomal protein L33	0.737811	0.737811	-0.160533	0.0615475	0.00378886	0.00378886	0.696261	0.864809
R2846_0914	17361	18080	tRNA U65 pseudouridine synthase	0.735371	0.735371	0.376167	0.625822	2.2e-11	2.2e-11	0.0477062	1.58e-05
ctg7180000001718_orf00087	39049	39648	glimmer prediction	0.731576	0.731576	1.19307	1.35482	0.000706685	0.000706685	3.25e-06	0.000158404
R2846_0515	31662	33107	UDP-N-acetylmuramate:L-alanyl-gamma-D-glutamyl- meso-diaminopimelate ligase	0.729494	0.729494	0.126342	0.271226	1.65e-05	1.65e-05	0.317233	0.110888
R2846_0744	86989	87567	Glutamine amidotransferase subunit PdxT	0.727383	0.727383	0.141861	0.117446	2.65e-28	2.65e-28	0.180164	0.193701
R2846_1367	311738	312187	Transcriptional regulator NrdR	0.726913	0.726913	0.361399	0.471622	3.34e-08	3.34e-08	0.0454993	0.0058183
R2846_0322	31610	33304	Heme-hemopexin utilization protein B	0.721914	0.721914	1.98385	1.1848	0.0206395	0.0206395	6.27e-51	2.8e-14
R2846_0353	8133	8639	Single-stranded DNA-binding protein	0.71579	0.71579	-0.540355	-0.534337	2.08e-05	2.08e-05	0.178209	0.00360433
R2846_0286	411	797	Copper-responsive transcriptional regulator	0.715709	0.715709	-0.462011	0.229854	0.00536216	0.00536216	0.152713	0.625693
R2846_1487	437065	437283	Conserved hypothetical protein	0.713679	0.713679	-0.589933	-0.601754	6.02e-08	6.02e-08	0.0152855	0.00430126
R2846_0561	97766	98911	Cystathionine gamma-synthase	0.713373	0.713373	0.472768	0.536822	3.39e-13	3.39e-13	0.000268604	2.25e-09
R2846_0032	23985	24812	Diadenosine tetraphosphatase (Ap4A hydrolase)	0.709282	0.709282	-0.216313	-0.225471	1.34e-16	1.34e-16	0.116667	0.0617641
R2846_1516	464790	466163	Argininosuccinate lyase	0.707889	0.707889	1.52965	0.934308	1.75e-07	1.75e-07	2.58e-33	2.62e-10
R2846_0266	18080	18652	Holliday junction resolvasome, endodeoxyribonuclease subunit	0.705863	0.705863	0.880356	0.593274	1.68e-05	1.68e-05	6.25e-11	0.00538317
CGSHiEE_05720	16296	16910	riboflavin synthase subunit alpha	0.705537	0.705537	-0.401401	-0.410936	7.53e-14	7.53e-14	0.00449781	6.08e-05
ctg7180000001702_orf00011	4274	4456	glimmer prediction	0.702874	0.702874	0.785133	1.43456	0.190562	0.190562	0.292086	0.000133021
ctg7180000001714_orf00054	28560	28703	glimmer prediction	0.702188	0.702188	-0.744193	-1.80977	0.0998916	0.0998916	0.282215	0.00272878
R2846_1310	249445	250830	tRNA modification GTPase mnmE	0.698849	0.698849	1.42467	1.02626	0.000112513	0.000112513	1.22e-24	7.89e-16
R2846_0326	37725	38312	dITP/XTP pyrophosphatase	0.698822	0.698822	0.339572	-0.447835	8.21e-11	8.21e-11	0.0174098	0.00243724
R2846_0615	41713	43668	Penicillin-binding protein 2	0.697391	0.697391	0.866759	0.408229	4.68e-12	4.68e-12	1.3e-17	0.0167562
R2846_0614	43689	44156	23S rRNA m(3)Psi1915 pseudouridine methyltransferase	0.695397	0.695397	0.417236	0.439167	3.66e-08	3.66e-08	0.0374583	0.00828709
R2846_0595	60354	60851	Probable TRAP-type transport system, small permease component	0.693857	0.693857	0.232029	-0.895929	0.00131538	0.00131538	0.473059	0.00326831
R2846_0160	90004	91347	Putative permease	0.688696	0.688696	1.44013	1.12708	0.000735582	0.000735582	1.44e-14	5.84e-08
CGSHiGG_00295	3318	3581	glutaredoxin	0.68839	0.68839	-0.732021	-0.496823	0.00650519	0.00650519	0.0511093	0.184344
R2846_1702	35692	36309	Conserved hypothetical protein	0.687875	0.687875	-0.460933	0.265921	2.73e-09	2.73e-09	0.0022435	0.129639
R2846_0301	14573	15226	Conserved hypothetical protein	0.686944	0.686944	-0.141704	-0.080061	2.9e-11	2.9e-11	0.527191	0.772687
ctg7180000001709_orf00028	12883	13452	glimmer prediction	0.684584	0.684584	-0.359224	-0.344441	6.26e-09	6.26e-09	0.106336	0.280524
R2846_1436	385373	386362	Octaprenyl-diphosphate synthase	0.680719	0.680719	-0.0685543	-0.0525389	1.06e-18	1.06e-18	0.59579	0.665153
R2846_0262	22082	22600	Conserved hypothetical protein	0.680261	0.680261	0.200451	0.40749	4.93e-09	4.93e-09	0.230754	0.000795944
R2846_1339	286503	286970	Acetyl-CoA carboxylase, biotin carboxyl carrier protein	0.679762	0.679762	0.257315	0.536691	2.93e-05	2.93e-05	0.0495988	4.16e-08
R2846_0875	45279	45593	Conserved hypothetical protein	0.672611	0.672611	0.159774	0.049907	0.00192481	0.00192481	0.592046	0.917386
ctg7180000001728_orf00515	297834	298136	glimmer prediction	0.668122	0.668122	1.49034	0.621226	0.021945	0.021945	0.000363282	0.265128
R2846_0318	25969	27672	Sensory histidine kinase NarQ	0.665061	0.665061	0.451745	0.474649	3.7e-05	3.7e-05	0.00114811	0.0713532
R2846_1596	55453	57312	ATP-dependent DNA helicase RecQ	0.65908	0.65908	1.30137	0.503333	1.03e-07	1.03e-07	3.31e-10	0.0166877
R2846_0126	57013	57537	Conserved hypothetical protein	0.65852	0.65852	0.32574	0.434624	1.51e-09	1.51e-09	0.0823326	0.00316889
R2846_1454	404904	405593	Probable pyridoxamine 5-phosphate oxidase	0.657217	0.657217	0.374467	0.0778514	1.06e-12	1.06e-12	0.0422468	0.827266
R2846_0058	47594	47854	Putative 4Fe-4S ferredoxin-type protein	0.653461	0.653461	0.157241	0.392945	1.29e-05	1.29e-05	0.542039	0.0377021
R2846_1590	46406	47932	Putative membrane transporter	0.648086	0.648086	0.626207	0.88013	5.26e-07	5.26e-07	0.000113016	1.27e-10
R2846_0695	42074	42958	Lipopolysaccharide biosynthesis protein LsgE	0.642568	0.642568	1.01134	0.86714	0.00164862	0.00164862	0.00560338	8.63e-06
R2846_1343	289690	290256	Hypothetical protein	0.641553	0.641553	-0.359976	0.216716	3.43e-05	3.43e-05	0.423535	0.468188
ctg7180000001728_orf00359	208025	208471	glimmer prediction	0.64071	0.64071	0.189655	0.0477655	2.97e-07	2.97e-07	0.536445	0.800264
R2846_1414	359593	360387	Conserved hypothetical protein	0.640615	0.640615	0.548295	0.878311	0.00595412	0.00595412	0.00861939	1.1e-05
CGSHiEE_05755	23484	24110	predicted ABC-type cobalt transport system, ATPase component	0.638844	0.638844	0.604582	-0.28306	0.000141106	0.000141106	0.207465	0.43974
R2846_0374	34275	35585	Putative branched-chain amino acid transport system II carrier protein	0.638336	0.638336	0.0556112	0.172343	4.68e-07	4.68e-07	0.743918	0.148626
ctg7180000001728_orf00365	209301	210512	glimmer prediction	0.636909	0.636909	1.06783	0.702218	1.73e-06	1.73e-06	4.84e-12	8.46e-07
R2846_0416	2283	2870	Conserved hypothetical protein	0.636364	0.636364	-0.91223	-0.670187	4.03e-12	4.03e-12	3.18e-05	2.44e-06
ctg7180000001712_orf00018	11488	12570	glimmer prediction	0.635634	0.635634	0.427934	1.15098	1.51e-17	1.51e-17	0.00185848	3.64e-14
R2846_0253	27984	28550	Elongation factor P (EF-P)	0.633942	0.633942	0.642855	0.372947	0.000207173	0.000207173	0.00363076	0.0880276
R2846_0518	34974	35759	Conserved hypothetical protein	0.632165	0.632165	0.0966702	0.505131	0.000292951	0.000292951	0.741658	0.0529183
R2846_1479	430063	430836	Putative SAM-dependent methyltransferase	0.628923	0.628923	1.51025	0.88255	6.89e-12	6.89e-12	3.31e-34	6.03e-13
ctg7180000001727_orf00051	27255	27494	glimmer prediction	0.627692	0.627692	1.5498	1.72228	0.36912	0.36912	0.00405515	9.31e-05
ctg7180000001719_orf00007	3789	4874	glimmer prediction	0.627557	0.627557	-0.11311	0.108189	4.39e-07	4.39e-07	0.488474	0.278947
R2846_0406	50412	50990	GlpG-like protein	0.62713	0.62713	0.701584	0.72969	3.35e-05	3.35e-05	0.000303779	1.43e-06
R2846_0915	17047	17367	Conserved hypothetical protein	0.625675	0.625675	1.00188	1.41432	0.0325487	0.0325487	0.00755661	0.000628416
R2846_0273	11997	12905	DNA recombination related-protein RdgC	0.623379	0.623379	0.215686	-0.0305213	3.82e-08	3.82e-08	0.0903565	0.895719
R2846_0791	27464	27850	Hypothetical protein	0.621554	0.621554	1.06748	1.05146	0.149834	0.149834	0.00334517	0.000489144
R2846_0009	1137	1802	Conserved hypothetical protein	0.618046	0.618046	0.132835	0.427495	0.0034574	0.0034574	0.626287	0.0112292
R2846_1613	37209	37766	Transcription antitermination protein NusG	0.6157	0.6157	0.451349	0.516523	0.00114744	0.00114744	0.0155868	0.0412161
R2846_0628	27670	29094	2-methylthioadenine synthetase (MiaB)	0.605441	0.605441	-0.141837	-0.0804125	1.2e-09	1.2e-09	0.619721	0.63265
R2846_0454	45214	46350	Formaldehyde dehydrogenase, glutathione-dependent	0.603442	0.603442	0.714265	0.640517	0.00393047	0.00393047	0.010861	0.0999012
ctg7180000001701_orf00005	4329	5474	glimmer prediction	0.594138	0.594138	0.127521	0.954077	0.00609767	0.00609767	0.862967	0.00210398
R2846_0816	3772	4254	Putative nuclease	0.591764	0.591764	0.528936	-0.126053	2.14e-07	2.14e-07	0.000447437	0.447151
R2846_1609	40176	40415	tRNA 2-thiouridine synthesizing protein A	0.590926	0.590926	-0.534803	0.267264	0.000762387	0.000762387	0.236468	0.233963
R2846_0347	1325	1666	Conserved hypothetical protein	0.588938	0.588938	0.47507	0.600173	0.000678789	0.000678789	0.0495953	1.42e-05
R2846_1358	304011	304247	50S ribosomal protein L28	0.585088	0.585088	0.00358874	0.37778	8.09e-08	8.09e-08	0.987606	0.00199001
ctg7180000001709_orf00016	4503	5900	glimmer prediction	0.584867	0.584867	0.0591522	0.0377925	5.48e-21	5.48e-21	0.529129	0.681383
R2846_0440	30922	31689	Putative permease YcfA	0.583256	0.583256	1.17079	1.11901	0.0766253	0.0766253	4.12e-09	5.85e-10
R2846_0926	7648	7971	Conserved hypothetical protein	0.580608	0.580608	-0.173438	1.08387	0.179404	0.179404	0.802763	0.00198664
R2846_1232	164902	166065	Xylose operon regulatory protein	0.577229	0.577229	-0.0640002	-0.391658	0.00316341	0.00316341	0.673177	0.0123768
R2846_0927	6988	7644	GTP cyclohydrolase I	0.574373	0.574373	0.195731	-0.0446394	0.000221248	0.000221248	0.319906	0.874378
R2846_1567	16339	16551	50S ribosomal subunit protein L31	0.570204	0.570204	0.626307	1.02369	0.00539465	0.00539465	0.0608023	4.2e-05
R2846_1397	341367	342086	Undecaprenyl pyrophosphate synthetase	0.570046	0.570046	-0.203922	0.0389396	0.00563782	0.00563782	0.431103	0.881794
R2846_1456	406488	406808	Probable lipooligosaccharide biosynthesis protein	0.569223	0.569223	-0.131092	-0.636734	0.0543753	0.0543753	0.697999	0.0394061
ctg7180000001709_orf00005	1053	1469	glimmer prediction	0.569013	0.569013	0.313282	0.73201	8.21e-05	8.21e-05	0.0255931	2.63e-12
R2846_0321	28848	31598	Heme-hemopexin utilization protein A	0.567016	0.567016	0.327779	-0.0629452	8.35e-11	8.35e-11	5.51e-06	0.542516
R2846_0261	22653	23378	tRNA cmo(5)U34 methyltransferase, SAM-dependent	0.566903	0.566903	0.297271	0.938074	0.000688899	0.000688899	NA	9.19e-07
R2846_1553	5367	6299	Cell-division ATP transporter, permease protein FtsX	0.566799	0.566799	0.627932	0.715431	5.05e-09	5.05e-09	0.0236078	1.44e-06
CGSHiEE_05630	2579	2917	putative ABC-type chelated iron transport system, permease component	0.56637	0.56637	-1.26856	-0.34802	0.140584	0.140584	0.0354164	0.473657
R2846_1403	348635	349486	Elongation factor Ts	0.564099	0.564099	0.87368	1.39418	3.72e-08	3.72e-08	2.8e-17	3.6e-67
R2846_0893	33017	33832	Hypothetical protein	0.563332	0.563332	0.0496207	-0.247749	7.98e-13	7.98e-13	0.875223	0.0048769
R2846_0340	46985	47452	Conserved hypothetical protein	0.560747	0.560747	-1.13564	-0.554012	0.00516204	0.00516204	0.00697381	0.0544824
R2846_1642	3015	3455	Conserved hypothetical protein	0.558636	0.558636	0.145821	0.383904	0.000164314	0.000164314	0.528339	0.135287
R2846_1484	433408	433986	Molybdopterin-guanine dinucleotide biosynthesis protein A	0.557856	0.557856	-0.826864	0.143372	0.000169973	0.000169973	0.00733354	0.504996
R2846_1158	88271	89158	Dipeptide ABC transporter, permease protein DppC	0.554459	0.554459	1.28689	1.14639	0.00150567	0.00150567	1.35e-05	2.54e-16
ctg7180000001728_orf00401	227430	227918	glimmer prediction	0.553841	0.553841	1.33885	0.686112	0.000369618	0.000369618	4.68e-18	1.68e-05
R2846_0617	39692	40555	Rare lipoprotein A-like protein	0.552933	0.552933	0.704298	0.237499	0.000208611	0.000208611	0.000511069	0.0424036
R2846_0884	38163	39182	Dihydroorotate dehydrogenase	0.547514	0.547514	-0.13184	-0.255874	2.17e-05	2.17e-05	0.252113	0.00503119
R2846_1466	414226	416574	Exoribonuclease R (RNase R)	0.547268	0.547268	0.181096	0.211189	1.46e-07	1.46e-07	0.0860344	0.0191552
R2846_1617	33400	34698	Trigger factor	0.545461	0.545461	0.0383366	0.454114	1.33e-13	1.33e-13	0.524465	4.4e-11
R2846_0445	38545	39138	Negative modulator of replication initiation SeqA	0.543061	0.543061	6.44e-05	-0.238536	1.35e-10	1.35e-10	0.999619	0.17267
R2846_1315	253493	254938	Putative outer membrane protein OmpU1	0.540202	0.540202	1.17299	0.601901	0.0173005	0.0173005	2.23e-10	0.015893
R2846_1308	245741	247300	Hypothetical protein	0.540169	0.540169	1.16505	0.681855	0.0151467	0.0151467	1.29e-07	0.0101069
R2846_0333	42705	43157	Biopolymer transport protein ExbB	0.536548	0.536548	1.1334	1.25113	0.0032612	0.0032612	9.26e-19	9.03e-13
R2846_1461	409776	410501	Probable ABC transport system, periplasmic component	0.534506	0.534506	0.640945	0.347124	2.06e-06	2.06e-06	3.61e-06	0.00553784
R2846_0068	57770	58198	50S ribosomal subunit protein L11	0.530605	0.530605	0.626851	0.951945	3.16e-05	3.16e-05	8.33e-07	4.35e-16
R2846_1485	434125	435117	Conserved hypothetical protein	0.53018	0.53018	-0.360975	-0.180905	6.28e-06	6.28e-06	0.0364561	0.0756051
R2846_1236	169810	170628	Conserved hypothetical protein	0.528181	0.528181	0.120507	-0.0691502	7.21e-05	7.21e-05	0.502926	0.662604
R2846_0049	36726	37361	Urease accessory protein ureG	0.527175	0.527175	1.0775	0.562	1.4e-05	1.4e-05	3.72e-14	0.00970758
R2846_1419	364102	365634	Multidrug resistance protein EmrB	0.525209	0.525209	1.04201	0.825745	5.37e-12	5.37e-12	1.35e-31	4.22e-34
R2846_0566	94872	95660	Putative TatD-family Dnase	0.524636	0.524636	1.13861	0.612881	0.00282837	0.00282837	1.5e-12	0.000173959
ctg7180000001728_orf00361	208485	209273	glimmer prediction	0.523873	0.523873	0.0492547	0.555412	1.72e-07	1.72e-07	0.874725	5.33e-05
ctg7180000001705_orf00008	3161	3289	glimmer prediction	0.522611	0.522611	1.67777	2.45942	0.491258	0.491258	0.0172459	1.41e-05
R2846_1165	94369	95034	Arginine ABC transporter, permease protein ArtQ	0.521172	0.521172	1.90342	1.69265	0.0497884	0.0497884	1.19e-10	4.72e-11
R2846_1124	49096	49905	tRNA pseudouridine synthase A	0.518066	0.518066	0.538563	0.00806544	1.19e-06	1.19e-06	0.000649398	0.965941
CGSHiEE_05785	27060	27602	hypothetical protein	0.516348	0.516348	0.282622	0.259911	8.27e-06	8.27e-06	0.162396	0.0489885
R2846_1514	463555	463746	Carbon storage regulator	0.515678	0.515678	0.191518	-0.0527976	0.0423248	0.0423248	0.427397	0.89003
R2846_0813	811	1596	Conserved hypothetical protein	0.510008	0.510008	0.762674	0.248231	0.000124018	0.000124018	0.00377753	0.0785585
R2846_0750	81240	82430	Conserved hypothetical protein	0.509728	0.509728	0.735099	0.547202	4.94e-11	4.94e-11	3.76e-15	2.26e-07
R2846_1465	413468	413944	Hypothetical protein	0.506885	0.506885	0.390533	0.949894	1.29e-07	1.29e-07	0.0719628	1.47e-28
R2846_0544	24529	25662	N-succinyl-diaminopimelate deacylase	0.505663	0.505663	0.372854	0.228256	2.55e-10	2.55e-10	0.00151628	0.314052
R2846_0448	40638	41078	Ferric uptake regulation protein	0.505615	0.505615	-0.182356	-0.134963	0.00696552	0.00696552	0.318822	0.558889
R2846_0932	3176	3817	Conserved hypothetical protein	0.504177	0.504177	0.754816	0.664741	0.045747	0.045747	0.000399049	0.000102856
R2846_1112	32961	33788	2,3,4,5-tetrahydropyridine-2-carboxylate N-succinyltransferase	0.503125	0.503125	-0.347102	0.220272	0.00108675	0.00108675	0.252902	0.106399
R2846_1570	18720	19562	Conserved hypothetical protein	0.502664	0.502664	0.810852	0.516721	2e-07	2e-07	1.26e-11	1.04e-05
R2846_0620	37521	38159	Lipoyl(octanyl)-acyl carrier protein: protein transferase	0.502081	0.502081	0.810861	0.197842	4.27e-06	4.27e-06	1.7e-09	0.465658
R2846_0701	47465	48838	Conserved hypothetical protein	0.499876	0.499876	1.20809	0.818985	0.000271836	0.000271836	8.42e-24	2.28e-10
R2846_0946	2645	4084	D-alanyl-D-alanine carboxypeptidase/D-alanyl-D-alanine-endopeptidase	0.49726	0.49726	0.786791	0.309082	0.00803893	0.00803893	4.68e-10	0.0278467
R2846_1396	338533	341118	Leucyl-tRNA synthetase	0.495639	0.495639	0.678551	0.601168	1.4e-15	1.4e-15	9.07e-21	3.08e-27
R2846_0968	20503	21213	Putative NAD-dependent protein deacetylase	0.4956	0.4956	0.503167	0.638121	0.000549745	0.000549745	0.0139225	0.000114832
R2846_0426	16635	18179	Putative oligopeptide transporter periplasmic-binding protein	0.487319	0.487319	0.965467	1.05647	3.8e-05	3.8e-05	1.29e-12	1.06e-21
R2846_0136	65102	67057	DNA topoisomerase III	0.486807	0.486807	1.45557	1.1193	0.00294584	0.00294584	5.13e-17	3.5e-07
R2846_0871	49586	51019	Indole-3-glycerol phosphate synthase/phosphoribosylanthranilate isomerase	0.486483	0.486483	0.981942	0.681401	0.00151798	0.00151798	0.000276214	0.00674067
R2846_1440	388194	389405	Ribosome-associated GTPase CgtA	0.485589	0.485589	0.716289	0.191021	1.12e-08	1.12e-08	1.63e-11	0.176804
R2846_0252	28588	29604	Conserved hypothetical protein	0.483795	0.483795	-0.0586361	-0.148135	1.74e-05	1.74e-05	0.863669	0.212712
R2846_0798	19892	20554	Putative NAD(P)H-flavin oxidoreductase	0.483425	0.483425	-0.261256	0.179241	0.000125444	0.000125444	0.146234	0.46735
R2846_0842	87538	88962	NAD(P) transhydrogenase, subunit beta	0.482257	0.482257	0.861864	1.35821	2.47e-05	2.47e-05	7.12e-17	7.82e-48
R2846_0658	728	1657	Probable transcriptional activator for azlCD	0.481439	0.481439	0.554149	0.595377	0.0397699	0.0397699	0.00179215	1.25e-06
R2846_0046	33488	35206	Urease alpha subunit	0.480959	0.480959	0.527503	0.550897	0.0177532	0.0177532	0.000112062	4.69e-06
R2846_0069	58203	58892	50S ribosomal subunit protein L1	0.479431	0.479431	0.543614	0.926934	3.48e-06	3.48e-06	0.00240386	4.83e-17
R2846_1404	349620	350342	30S ribosomal protein S2	0.479135	0.479135	0.424031	1.16413	0.000758838	0.000758838	0.00590617	1.04e-18
R2846_0794	24935	25636	Glyoxalase II	0.478645	0.478645	0.192887	-0.0809903	0.0104337	0.0104337	0.250148	0.625136
R2846_0651	1942	2751	Glutamate racemase	0.477364	0.477364	1.00169	0.990033	0.176557	0.176557	0.000215529	0.000358555
R2846_1635	10308	10991	23S rRNA U2457 pseudouridine synthase	0.476273	0.476273	-0.399026	-0.206222	0.00588486	0.00588486	0.124607	0.684782
R2846_1415	360387	360977	RNA pyrophosphohydrolase	0.475177	0.475177	0.392747	0.380373	0.00391747	0.00391747	0.145198	0.0657295
R2846_0957	10911	11318	Translation initiation factor IF-3	0.471505	0.471505	-0.478606	0.00223093	6.81e-07	6.81e-07	7.91e-08	0.987508
R2846_0570	91013	91873	Acyl-CoA thioesterase II	0.469366	0.469366	0.0376496	0.256597	0.00193846	0.00193846	0.897715	0.187466
R2846_1346	292468	293406	Putative riboflavin kinase/FMN adenylyltransferase	0.462482	0.462482	-0.104155	-0.244646	1.18e-07	1.18e-07	0.512369	0.0228041
R2846_1139	68088	68531	Conserved hypothetical protein	0.457833	0.457833	1.05676	1.00198	0.0350007	0.0350007	0.00184134	6.26e-06
ctg7180000001719_orf00005	3470	3682	glimmer prediction	0.457088	0.457088	-0.448711	0.0693924	3.78e-05	3.78e-05	0.00329567	0.58488
R2846_0787	34256	34936	SanA protein	0.454167	0.454167	-0.0105835	-0.323926	0.032142	0.032142	0.958564	0.0612239
R2846_0977	28148	28960	Dihydrodipicolinate reductase	0.451732	0.451732	0.104511	-0.00716952	0.000176768	0.000176768	0.486409	0.970726
R2846_0703	49653	50360	Electron transport complex protein RnfE	0.448182	0.448182	0.933649	1.05533	0.0543046	0.0543046	6.61e-05	5.9e-09
R2846_1323	269901	271310	3-isopropylmalate dehydratase, large subunit	0.44784	0.44784	1.37338	1.15325	0.00844108	0.00844108	2.31e-16	4.39e-09
R2846_0463	55976	56950	23S rRNA pseudouridine synthase	0.446879	0.446879	0.0385305	0.287979	4.92e-05	4.92e-05	0.861231	0.0777948
R2846_1566	15026	16162	A/G-specific adenine glycosylase	0.444159	0.444159	0.466356	0.144287	0.00144199	0.00144199	0.00825773	0.375383
R2846_1517	466308	467189	Hsp33-like chaperonin	0.443689	0.443689	0.869272	1.16827	0.0371617	0.0371617	0.000482114	9.53e-13
R2846_1418	362920	364092	Multidrug resistance protein EmrA	0.442699	0.442699	0.589786	0.114965	0.000974235	0.000974235	6.43e-05	0.350605
R2846_0652	583	1728	L-lactate dehydrogenase, FMN-linked	0.441825	0.441825	0.557551	0.628781	0.00123795	0.00123795	0.00754715	9.14e-07
R2846_1193	121732	122250	Lipooligosaccharide transporter, periplasmic binding protein LptA	0.440903	0.440903	-0.246138	-0.363672	7.66e-11	7.66e-11	0.397489	0.0223821
R2846_1111	31606	32904	Adenylosuccinate synthetase	0.440213	0.440213	0.282354	0.320545	1.61e-06	1.61e-06	0.00535554	3.34e-06
R2846_1142	72231	72755	Conserved hypothetical protein	0.438366	0.438366	-0.320811	-0.0809425	0.0347488	0.0347488	0.317233	0.685154
R2846_1420	365647	366417	Conserved hypothetical protein	0.433021	0.433021	-0.0780662	0.0346943	0.0189847	0.0189847	0.740886	0.876584
R2846_0975	27119	27859	Hypothetical protein	0.432213	0.432213	0.736111	0.698568	0.0345844	0.0345844	0.198646	0.00215968
R2846_1368	312242	315607	Exodeoxyribonuclease V, gamma chain	0.430716	0.430716	0.13579	-0.124503	0.00133123	0.00133123	0.460061	0.536216
R2846_1521	471022	471831	Hypothetical protein	0.429284	0.429284	0.325946	0.218246	0.000565991	0.000565991	0.0659782	0.142642
R2846_0567	94308	94817	Peptidyl-prolyl cis-trans isomerase B (rotamase B)	0.428849	0.428849	0.957338	0.229477	6.67e-05	6.67e-05	3.09e-24	0.023273
R2846_0936	191	787	Putative sigma factor	0.428488	0.428488	-0.161739	-0.0632334	0.0278965	0.0278965	0.605568	0.914558
R2846_0324	35868	36911	ADP-heptose--lipooligosaccharide heptosyltransferase I OpsX	0.428435	0.428435	0.490864	0.223087	0.000953171	0.000953171	0.00787284	0.114786
R2846_0747	83205	84854	30S ribosomal protein S1	0.424812	0.424812	-0.168562	0.403118	2.38e-07	2.38e-07	0.0223629	2.04e-06
R2846_1190	119106	120461	Protease PmbA	0.42363	0.42363	-0.0161082	-0.181438	1.62e-08	1.62e-08	0.932547	0.0879319
R2846_1306	244215	245159	4-hydroxy-3-methylbut-2-enyl diphosphate reductase	0.423587	0.423587	0.469697	0.387725	0.00627695	0.00627695	0.00215223	0.106576
R2846_1324	271486	272562	3-isopropylmalate dehydrogenase (beta-IPM dehydrogenase)	0.421948	0.421948	1.55693	1.75192	0.352674	0.352674	1.8e-07	4.74e-15
ctg7180000001728_orf00190	101630	101749	glimmer prediction	0.419748	0.419748	0.28818	-1.26626	0.493139	0.493139	0.721331	0.0450439
R2846_0055	44448	45476	Putative O-sialoglycoprotein endopeptidase	0.419209	0.419209	0.249634	0.279783	6.14e-05	6.14e-05	0.0492752	0.00793699
R2846_0052	40127	42016	RNA polymerase sigma-70 factor	0.416975	0.416975	-0.153288	-0.128895	0.000499431	0.000499431	0.317103	0.38801
R2846_0425	16280	16642	Conserved hypothetical protein	0.416617	0.416617	0.568917	1.20421	0.0295977	0.0295977	0.00135919	1.01e-15
R2846_0785	37112	38002	Acetyl-CoA carboxylase carboxyl transferase, beta subunit	0.412782	0.412782	-0.59765	-0.444602	8.49e-07	8.49e-07	9.91e-08	0.00279337
ctg7180000001728_orf00607	351404	353260	glimmer prediction	0.410276	0.410276	-0.144571	0.323512	2.35e-06	2.35e-06	0.626287	0.0674147
R2846_0536	10804	12183	4.5S-RNP protein, GTP-binding export factor, part of signal recognition particle with 4.5 RNA	0.409718	0.409718	0.030851	-0.149205	0.00751217	0.00751217	0.884818	0.479696
R2846_0631	24339	26135	GTP-binding membrane protein	0.408816	0.408816	0.361475	0.441971	6.29e-08	6.29e-08	6.03e-05	2.51e-11
R2846_1554	6309	6965	Cell-division ATP transporter, ATP-binding protein FtsE	0.407806	0.407806	0.46326	0.652435	0.00011474	0.00011474	0.00425133	4.17e-07
R2846_0740	91489	92937	Protease TldD	0.407777	0.407777	0.875435	0.766695	6.3e-05	6.3e-05	5.35e-19	5.32e-15
R2846_0833	103304	104977	Glutaminyl-tRNA synthetase	0.407706	0.407706	0.259065	0.0954941	0.000901689	0.000901689	0.0514597	0.43327
R2846_0272	12971	13786	Pyrroline-5-carboxylate reductase	0.405036	0.405036	0.140907	-0.190072	4.67e-06	4.67e-06	0.699976	0.159084
ctg7180000001728_orf00590	340963	341160	glimmer prediction	0.400974	0.400974	0.58687	1.115	0.469452	0.469452	0.381754	0.0184744
R2846_1556	8283	8864	16S rRNA m(2)G966 methyltransferase	0.3998	0.3998	-0.291615	-0.112167	0.0152272	0.0152272	0.28053	0.632166
R2846_1156	84982	87165	DNA helicase II	0.399528	0.399528	0.461077	0.136901	0.000460904	0.000460904	6.33e-12	0.0973394
R2846_0465	57730	58971	tRNA (5-methylaminomethyl-2-thiouridylate)- methyltransferase	0.393005	0.393005	0.567281	0.396325	0.00617846	0.00617846	3.67e-07	0.000504456
R2846_0830	775	2250	Ribonuclease G	0.391505	0.391505	0.283208	0.101565	5e-08	5e-08	0.00307583	0.284766
ctg7180000001706_orf00140	80979	82910	glimmer prediction	0.391349	0.391349	0.71127	0.574726	1.65e-06	1.65e-06	6.14e-27	4.57e-15
R2846_1713	9691	10614	Pantothenate kinase	0.390381	0.390381	0.50084	-0.0824739	0.0605047	0.0605047	0.046865	0.770899
R2846_0790	27982	29745	Conserved hypothetical protein	0.38974	0.38974	0.584403	0.484437	0.105535	0.105535	0.0588459	0.00858686
R2846_0702	48897	49532	DNA glycosylase and apyrimidinic (AP) lyase (endonuclease III)	0.388731	0.388731	0.67854	0.177306	0.0556499	0.0556499	0.00020644	0.406751
ctg7180000001719_orf00035	21337	21891	glimmer prediction	0.383745	0.383745	-0.473925	-0.524996	2.36e-06	2.36e-06	0.0741099	0.00239827
ctg7180000001706_orf00104	54802	55566	glimmer prediction	0.383432	0.383432	-0.625357	-0.742534	0.0295229	0.0295229	0.0237667	2.23e-05
R2846_0664	5770	7749	Ribonuclease II	0.376005	0.376005	0.740098	-0.136812	0.00151704	0.00151704	1.35e-13	0.240973
R2846_1564	13688	14761	Membrane-bound lytic murein transglycosylase C	0.374988	0.374988	-0.0124352	0.023458	3.92e-07	3.92e-07	0.935235	0.893941
R2846_0007	401	760	tRNA 2-thiouridine synthesizing protein C	0.374323	0.374323	0.556051	0.201818	0.122734	0.122734	0.0255633	0.40315
R2846_1230	162210	163382	Probable PLP-dependent aminotransferase	0.371831	0.371831	-0.579227	-0.840941	0.18103	0.18103	0.0374583	0.000229696
R2846_0746	84957	85628	Cytidylate kinase 1	0.369732	0.369732	-0.673588	-0.528412	7.12e-05	7.12e-05	4.26e-10	5.19e-11
R2846_0059	47932	48726	Putative ribonuclease (Rnase T2 family)	0.367012	0.367012	0.168281	0.437355	0.0109646	0.0109646	0.385886	0.00723167
R2846_0380	41821	42729	Biotin-[acetylCoA carboxylase] holoenzyme synthetase and biotin operon repressor	0.361497	0.361497	-0.224652	0.0236119	0.0121625	0.0121625	0.119001	0.937991
R2846_0760	68635	71295	Pyruvate dehydrogenase, E1 component	0.356125	0.356125	0.979608	1.50517	0.000167854	0.000167854	1.35e-29	3.25e-90
CGSHiEE_05680	8838	10088	hypothetical protein	0.355599	0.355599	1.45884	0.714037	0.13376	0.13376	1.99e-06	0.00011002
ctg7180000001728_orf00403	228296	228457	glimmer prediction	0.354726	0.354726	1.68781	-0.0335548	0.143267	0.143267	2.18e-08	0.957294
ctg7180000001728_orf00113	60839	61690	glimmer prediction	0.351178	0.351178	0.293203	0.188047	8.84e-05	8.84e-05	0.0249585	0.104106
R2846_1478	429635	430069	Conserved hypothetical protein	0.349952	0.349952	1.5012	0.644471	0.1112	0.1112	7.21e-19	6.02e-07
R2846_1215	145845	146075	Conserved hypothetical protein	0.347658	0.347658	-0.0810523	-1.15792	0.086215	0.086215	0.846625	5.8e-05
R2846_1298	235133	235624	Conserved hypothetical protein	0.347616	0.347616	-0.399155	-0.663256	0.0115716	0.0115716	0.00797651	0.000724707
R2846_1608	40530	41150	Conserved hypothetical protein	0.347199	0.347199	0.422575	-0.131884	0.0988547	0.0988547	0.000679733	0.271212
R2846_0048	35997	36581	Urease accessory protein ureF	0.346764	0.346764	0.567567	0.843378	0.101226	0.101226	0.0780021	6.11e-05
R2846_0992	150	1919	Probable ABC transporter, fused permease and ATP-binding components	0.344394	0.344394	-0.0321822	-0.351887	0.0016647	0.0016647	0.871266	0.114253
R2846_1639	4814	5692	Conserved hypothetical protein	0.344239	0.344239	0.37793	0.420687	0.0199625	0.0199625	0.111254	0.00858922
R2846_0237	46007	46747	tRNA m(7)G46 methyltransferase, SAM-dependent	0.342985	0.342985	-0.0259902	-0.326832	0.0423248	0.0423248	0.893893	0.125426
R2846_1601	60466	61026	Conserved hypothetical protein	0.34296	0.34296	-1.00632	-1.12363	0.0594202	0.0594202	4.46e-10	6.41e-12
ctg7180000001726_orf00037	19832	20599	glimmer prediction	0.341048	0.341048	0.207913	0.0238656	4.64e-05	4.64e-05	0.348272	0.89724
R2846_1191	120550	121086	Conserved hypothetical protein	0.339205	0.339205	-0.335917	-0.588599	0.0713428	0.0713428	0.106336	1.53e-05
R2846_0841	88973	90511	NAD(P) transhydrogenase, subunit alpha	0.338586	0.338586	0.295284	0.815266	0.0119112	0.0119112	0.0486677	1.8e-06
ctg7180000001706_orf00130	73834	74775	glimmer prediction	0.337413	0.337413	-0.0423473	-0.444143	0.000805608	0.000805608	0.771596	8.71e-05
ctg7180000001724_orf00006	2576	3223	glimmer prediction	0.335585	0.335585	0.98241	1.15742	0.118483	0.118483	0.0100237	5.82e-05
ctg7180000001726_orf00073	40078	41265	glimmer prediction	0.335434	0.335434	-0.173718	-0.335693	0.0118116	0.0118116	0.407496	0.0339682
ctg7180000001714_orf00119	57664	57768	glimmer prediction	0.335188	0.335188	1.2122	1.40963	0.336294	0.336294	0.00045038	1.26e-07
ctg7180000001717_orf00022	15149	15304	glimmer prediction	0.32821	0.32821	1.8993	1.15346	0.364001	0.364001	4.71e-07	0.000615603
R2846_0672	16105	16911	Methionine aminopeptidase	0.325642	0.325642	-0.289535	-0.238675	0.00124415	0.00124415	0.00108911	0.0328586
ctg7180000001719_orf00032	20127	20735	glimmer prediction	0.324917	0.324917	0.121236	-0.103072	0.00473331	0.00473331	0.770834	0.761805
R2846_1160	90163	91146	Dipeptide ABC transporter, ATP-binding protein DppF	0.321338	0.321338	1.51554	0.57612	0.0675042	0.0675042	3.05e-24	0.052549
R2846_0246	35299	37584	Hypothetical protein	0.321174	0.321174	-0.629845	-0.607999	5.69e-05	5.69e-05	1.75e-12	8.48e-09
R2846_0350	3153	5192	Conserved hypothetical protein	0.318303	0.318303	-0.0715105	-0.257245	0.0238527	0.0238527	0.626287	0.119321
R2846_0269	16049	16336	Hypothetical protein	0.317589	0.317589	-1.5256	-0.737277	0.104882	0.104882	1.45e-09	0.0208542
R2846_1610	39283	40134	Heat shock protein HtpX	0.315269	0.315269	-0.633919	-0.399352	0.0467172	0.0467172	4.56e-08	0.00117831
ctg7180000001728_orf00639	375436	376305	glimmer prediction	0.313817	0.313817	-0.570702	-0.177585	4.68e-06	4.68e-06	0.00223476	0.0391718
R2846_0291	300	2468	Copper-transporting ATPase	0.31327	0.31327	0.434055	0.437581	0.0669111	0.0669111	0.020589	6.14e-09
R2846_0302	15238	15723	Conserved hypothetical protein	0.305987	0.305987	-0.496619	-0.809808	0.261256	0.261256	0.0267029	0.000392189
R2846_1167	95924	96229	Hypothetical protein	0.305716	0.305716	0.778355	0.795149	0.271352	0.271352	0.124607	0.0141655
R2846_0674	19670	20737	UDP-GlcNAc:undecaprenylphosphate GlcNAc-1-phosphate transferase	0.302326	0.302326	0.32906	-0.123502	0.00818765	0.00818765	0.0170962	0.652859
R2846_1363	306939	308474	L-2,4-diaminobutyrate decarboxylase	0.302128	0.302128	0.184846	0.121185	6.52e-05	6.52e-05	0.049165	0.157727
R2846_0692	39300	40214	Lipopolysaccharide biosynthesis protein LsgB	0.301587	0.301587	1.55753	1.18973	0.191547	0.191547	1.6e-17	3.9e-11
R2846_0226	55836	56852	UDP-glucose 4-epimerase	0.300843	0.300843	-0.592302	-0.302785	0.00745212	0.00745212	2.48e-05	0.0272884
R2846_1338	284980	286326	Acetyl-CoA carboxylase, biotin carboxylase subunit	0.299861	0.299861	0.894904	0.860045	0.100738	0.100738	1.38e-16	7.06e-09
R2846_1314	253183	253317	50S ribosomal protein L34	0.299681	0.299681	0.780207	0.109063	0.221302	0.221302	0.0101896	0.850276
R2846_0404	46952	49723	ATP-dependent helicase HepA	0.299248	0.299248	0.317969	0.153244	0.00166665	0.00166665	5.55e-05	0.0293664
R2846_0724	112753	114003	Conserved hypothetical protein	0.29813	0.29813	0.246807	0.5327	0.0409714	0.0409714	0.447993	0.00180236
R2846_0050	37434	38249	urease accessory protein ureH	0.297077	0.297077	1.36891	1.44128	0.254605	0.254605	5.05e-06	3.33e-21
R2846_0148	76921	77715	NADH pyrophosphatase	0.291626	0.291626	0.482178	0.452382	0.367438	0.367438	0.0340089	0.00714527
R2846_1616	34821	35402	ATP-dependent Clp protease proteolytic subunit ClpP	0.291259	0.291259	-0.275712	0.169535	0.0119146	0.0119146	0.207377	0.317566
R2846_0706	52066	54189	Electron transport complex protein RnfC	0.29075	0.29075	1.53787	0.590543	0.0468967	0.0468967	7.12e-17	0.00301218
R2846_1698	31582	32952	N-acetylglucosamine-1-phosphate uridyltransferase/glucosamine-1-phosphate acetyl transferase	0.288893	0.288893	-0.461592	-0.262411	0.0845373	0.0845373	0.0975887	0.00255487
R2846_0258	24175	24582	Lactoylglutathione lyase	0.288056	0.288056	-0.815925	-0.453797	0.00136582	0.00136582	3.5e-08	0.0245261
R2846_0053	42086	43867	DNA primase	0.287047	0.287047	0.566952	0.27463	0.000547125	0.000547125	2.88e-06	0.106181
R2846_0883	39182	40006	Conserved hypothetical protein	0.286489	0.286489	0.115459	-0.252809	0.0038137	0.0038137	0.727551	0.255532
R2846_1333	280568	281455	Ribosomal protein L11 methyltransferase	0.286389	0.286389	0.674168	0.783384	0.0185825	0.0185825	9.23e-08	0.000293813
R2846_0591	63869	65053	Mannonate dehydratase	0.285276	0.285276	-0.19762	-0.45332	0.003336	0.003336	0.124612	0.0158411
R2846_1434	383156	384526	Conserved hypothetical protein	0.283232	0.283232	0.697616	0.178058	0.0796501	0.0796501	0.0225315	0.524413
R2846_0663	4901	5689	Enoyl-(acyl carrier protein) reductase	0.281761	0.281761	-0.417681	-0.620211	0.00502718	0.00502718	0.00643155	1.08e-06
R2846_0013	3877	4782	hydrogen peroxide-inducible genes activator (OxyR)	0.281609	0.281609	-0.516931	0.0139868	0.319798	0.319798	0.000773284	0.944472
R2846_0610	48412	49467	Rod shape-determining protein MreB	0.281387	0.281387	0.0991588	0.0835889	0.000382983	0.000382983	0.534744	0.289407
R2846_0688	33460	34536	Lipopolysaccharide export permease, LptG	0.278201	0.278201	0.681564	0.513145	0.0410922	0.0410922	2.13e-12	5.85e-10
R2846_1515	463768	464655	Glucose-1-phosphate uridylyltransferase	0.264368	0.264368	-0.00660371	0.360776	0.0121625	0.0121625	0.982118	0.0512689
R2846_1366	310617	311735	Riboflavin biosynthesis protein RibD	0.260421	0.260421	0.366645	0.309933	0.0638783	0.0638783	0.0055504	0.00215968
R2846_1706	38788	38964	Hypothetical protein	0.26014	0.26014	0.0976971	0.603664	0.479887	0.479887	0.818372	0.0247024
R2846_0023	14751	16739	Conserved hypothetical protein	0.25848	0.25848	0.808206	1.01144	0.000546784	0.000546784	1.44e-06	3.1e-16
R2846_0596	59073	60329	Probable TRAP-type transport system, large permease component	0.257295	0.257295	-0.149876	-0.218984	0.0995419	0.0995419	0.225746	0.0198525
R2846_1153	82633	83316	Probable 7-cyano-7-deazaguanine (preQ0) synthesis protein QueC	0.252096	0.252096	0.211211	-0.508665	0.167209	0.167209	0.422258	0.0243252
ctg7180000001719_orf00038	22082	23836	glimmer prediction	0.247709	0.247709	-0.0845818	-0.174071	0.0269558	0.0269558	0.514503	0.198017
R2846_1317	257002	259737	Transferrin-binding protein 1	0.246633	0.246633	0.552839	0.0779035	0.0158619	0.0158619	2.56e-05	0.529126
ctg7180000001720_orf00057	32959	33066	glimmer prediction	0.245092	0.245092	1.65214	1.21281	0.535402	0.535402	0.00234442	0.00203437
ctg7180000001728_orf00252	146536	146646	glimmer prediction	0.237192	0.237192	-1.53066	-0.593869	0.55948	0.55948	0.0100016	0.16368
R2846_0133	62434	64104	PTS system, fructose-specific IIBC component	0.236779	0.236779	0.862936	0.677064	0.083626	0.083626	2.95e-08	3.13e-06
ctg7180000001709_orf00030	13532	15265	glimmer prediction	0.23428	0.23428	-0.0263024	0.173085	0.012698	0.012698	0.875219	0.0573325
ctg7180000001719_orf00009	5372	6250	glimmer prediction	0.232073	0.232073	0.668401	0.913192	0.0408308	0.0408308	0.00550211	3.75e-10
R2846_1471	420987	421289	Z-ring associated protein ZapA	0.229753	0.229753	-0.543154	-0.443159	0.0995419	0.0995419	0.00316852	0.0697572
R2846_0508	26601	27917	Putative membrane permease	0.228113	0.228113	-0.931815	-0.494108	0.146432	0.146432	2.9e-15	0.000269923
R2846_0630	26303	26686	Conserved hypothetical protein	0.227564	0.227564	-1.17632	0.00428738	0.0896688	0.0896688	9.98e-05	0.991769
ctg7180000001727_orf00001	30	443	glimmer prediction	0.225974	0.225974	0.554025	0.533327	0.244512	0.244512	0.00268766	0.00241435
R2846_1624	22988	25573	DNA mismatch repair protein MutS	0.222071	0.222071	0.357847	0.0637715	0.0371617	0.0371617	9.09e-06	0.462134
R2846_0562	96758	97753	Fermentative D-lactate dehydrogenase, NAD-dependent	0.216568	0.216568	0.775284	0.77198	0.137349	0.137349	4.71e-09	3.29e-06
R2846_0984	33764	34453	Carbonic anhydrase 2	0.21635	0.21635	0.622054	0.920582	0.160705	0.160705	0.000601168	0.0181987
R2846_0516	33220	33726	Conserved hypothetical protein	0.21259	0.21259	1.75354	1.26746	0.612003	0.612003	3.86e-08	0.00190647
R2846_1240	174206	174697	Hypothetical protein	0.20887	0.20887	-0.950175	-0.392285	0.201339	0.201339	4.45e-08	0.0171441
R2846_1330	278568	279053	SsrA-binding protein	0.20619	0.20619	-0.468358	-0.455848	0.365139	0.365139	0.273263	0.0486484
R2846_1682	17127	17903	UDP-glucose-Lipooligosaccharide beta 1-4 glucosyltransferase	0.206138	0.206138	-0.501457	-0.725443	0.0749341	0.0749341	6.03e-05	1.47e-10
R2846_0583	74768	76126	Poly(A) polymerase I	0.203519	0.203519	0.452468	0.648068	0.233399	0.233399	0.0110109	1.6e-09
R2846_0370	29595	30539	Lipoprotein NlpI	0.202566	0.202566	1.54722	1.53013	0.396005	0.396005	1.1e-07	1.2e-12
R2846_0256	25660	27012	Putative permease	0.20221	0.20221	0.00271444	0.856727	0.381637	0.381637	0.99111	2.08e-06
R2846_0727	108278	109747	Putative murein L,D-transpeptidase	0.201909	0.201909	0.363535	0.1823	0.0643086	0.0643086	0.0241731	0.231632
CGSHiGG_00310	5901	8144	DNA topoisomerase IV subunit A	0.200929	0.200929	-0.535388	-0.0742144	0.00744645	0.00744645	0.000320489	0.428782
R2846_1113	34150	35160	Purine regulon repressor	0.198464	0.198464	-0.276159	-0.535299	0.00869132	0.00869132	0.0151748	1.63e-05
R2846_1183	111406	112362	Thioredoxin reductase	0.196822	0.196822	0.381626	0.181139	0.137328	0.137328	0.0129248	0.129101
R2846_0759	71358	72989	Dihydrolipoamide acetyltransferase	0.194443	0.194443	1.29332	1.48416	0.11491	0.11491	3.79e-29	3.06e-64
R2846_1595	53650	55368	Prolyl-tRNA synthetase	0.192573	0.192573	0.311875	0.000324004	0.107952	0.107952	0.00602213	0.998234
R2846_0475	66922	67521	Lipoprotein, putative	0.189691	0.189691	-0.750684	-0.17352	0.149169	0.149169	6.02e-05	0.277999
R2846_0549	30224	30505	Hypothetical protein	0.18758	0.18758	1.16642	2.02967	0.748704	0.748704	0.0412603	0.000677541
R2846_1213	143405	143860	MraZ protein	0.185763	0.185763	-1.2155	-0.584878	0.223198	0.223198	1.07e-13	0.000436633
R2846_0951	1997	3802	Putative ATP-dependent protease	0.185605	0.185605	-0.321626	0.142659	0.350802	0.350802	0.00540243	0.124282
R2846_0735	96702	97283	Conserved hypothetical protein	0.18471	0.18471	-0.240959	-0.82075	0.046458	0.046458	0.0349468	7.43e-14
ctg7180000001727_orf00045	25313	25525	glimmer prediction	0.18293	0.18293	-1.21174	-0.924225	0.607132	0.607132	0.0394378	0.0477608
R2846_0606	51927	52730	Exodeoxyribonuclease III	0.181404	0.181404	-0.382062	-0.117894	0.0429917	0.0429917	0.0014216	0.344872
R2846_0296	8162	9454	Menaquinone-specific isochorismate synthase	0.181075	0.181075	0.364925	0.207809	0.0497643	0.0497643	1.59e-05	0.00813286
R2846_1200	127985	129262	Cell division protein FtsA	0.177846	0.177846	0.379914	0.36911	0.146676	0.146676	0.00466923	0.0470404
R2846_0335	43614	44408	TonB protein	0.172876	0.172876	0.999284	0.868051	0.0693563	0.0693563	2.29e-05	1.07e-29
ctg7180000001728_orf00686	407213	407878	glimmer prediction	0.169046	0.169046	-0.476377	-0.262687	0.181522	0.181522	2.61e-05	0.00554182
R2846_1435	384585	385322	Conserved hypothetical protein	0.158852	0.158852	0.384833	0.338256	0.145572	0.145572	0.0346165	0.223608
R2846_0149	77751	78341	Conserved hypothetical protein	0.157664	0.157664	-1.19697	-0.844402	0.255826	0.255826	8.36e-05	1.65e-10
R2846_0120	51857	52396	bifunctional pyrimidine regulatory protein PyrR uracil phosphoribosyltransferase	0.15739	0.15739	-0.182497	-1.01345	0.40065	0.40065	0.526787	0.000119943
R2846_0057	46236	47456	Tyrosine-specific transport protein	0.150026	0.150026	0.348995	0.39753	0.0392049	0.0392049	0.000547207	0.000175941
CGSHiEE_05710	14133	14849	sugar fermentation stimulation protein A	0.149498	0.149498	1.30602	0.828263	0.684194	0.684194	0.000238439	5.65e-06
R2846_0956	10503	10700	50S ribosomal protein L35	0.14873	0.14873	0.346442	1.11212	0.512861	0.512861	0.075459	5.11e-16
R2846_0781	43353	45323	Conserved hypothetical protein	0.148592	0.148592	0.553977	0.525791	0.317461	0.317461	0.00289144	0.148784
ctg7180000001714_orf00050	24865	25827	glimmer prediction	0.146883	0.146883	1.62834	0.883023	0.323823	0.323823	6.3e-28	1.94e-10
R2846_0981	31147	31581	Transcription antitermination protein NusB	0.146282	0.146282	-0.271231	-0.379014	0.251619	0.251619	0.0307737	0.110199
R2846_0363	22578	23555	General secretory pathway component SecF	0.145649	0.145649	1.42796	0.830549	0.420633	0.420633	6.43e-31	4.7e-12
R2846_0704	50362	50985	Electron transport complex protein RnfG	0.145238	0.145238	1.61797	1.21605	0.595521	0.595521	2.54e-07	2.47e-06
R2846_0783	39640	43080	Transcription-repair coupling factor	0.144677	0.144677	0.633356	0.556204	0.368752	0.368752	0.00319866	4.48e-16
R2846_0758	73103	74527	Dihydrolipoamide dehydrogenase	0.144049	0.144049	1.55385	1.86979	0.36191	0.36191	2.62e-16	2.1e-27
R2846_0874	45616	46254	Hypothetical protein	0.142845	0.142845	0.543171	-0.0132854	0.559623	0.559623	0.0166987	0.965627
R2846_0297	9470	11176	2-succinyl-6-hydroxy-24-cyclohexadiene-1- carboxylate synthase/2-oxoglutarate decarboxylase	0.140337	0.140337	0.560875	0.716961	0.185922	0.185922	1.86e-06	5.02e-13
R2846_0741	90825	91376	Putative lipoprotein Spr	0.136728	0.136728	0.905734	0.172841	0.525034	0.525034	8.76e-06	0.432564
ctg7180000001721_orf00101	56980	57645	glimmer prediction	0.133956	0.133956	-0.248239	-0.466963	0.270003	0.270003	0.153789	0.000181045
R2846_0961	15066	16040	Hypothetical protein	0.126453	0.126453	0.201055	0.551612	0.484214	0.484214	0.0780455	6.33e-09
R2846_1467	416630	417367	23S rRNA mG2251 methyltransferase	0.1255	0.1255	0.892606	0.852568	0.4184	0.4184	1.48e-08	4.47e-10
R2846_1442	389907	391235	Aminopeptidase B	0.124088	0.124088	-0.682273	-0.784079	0.290433	0.290433	2.17e-08	2.69e-13
R2846_0543	24157	24501	Conserved hypothetical protein	0.118456	0.118456	-0.075011	-0.584767	0.176464	0.176464	0.624079	0.000392051
HI_1470	17901	18662	iron chelatin ABC transporter, ATP-binding protein, putative	0.116686	0.116686	-0.828549	-0.346313	0.792401	0.792401	0.0495988	0.239752
R2846_0950	1295	1828	3-hydroxydecanoyl-ACP dehydratase	0.114853	0.114853	-0.62232	-1.68136	0.396333	0.396333	0.00100489	2.14e-12
R2846_0303	15720	16529	tRNA processing exoribonuclease BN	0.11164	0.11164	0.588864	-0.159752	0.635906	0.635906	0.000144187	0.573109
R2846_1571	19623	20366	beta-(1-4)-glucosyltransferase Lex2B	0.110846	0.110846	-0.18494	-0.781808	0.24612	0.24612	0.106535	3.49e-05
R2846_1302	240202	240849	Thiamin ABC transporter, ATP-binding protein	0.109876	0.109876	0.0792087	0.597758	0.812869	0.812869	0.821669	0.022575
R2846_0693	40216	41277	Lipopolysaccharide biosynthesis protein LsgC	0.109574	0.109574	1.003	1.35944	0.741007	0.741007	0.000366617	0.000141487
ctg7180000001709_orf00008	2500	3024	glimmer prediction	0.109563	0.109563	1.76831	1.03038	0.793672	0.793672	1.63e-05	0.00914083
R2846_1689	23907	24623	Conserved hypothetical protein	0.107259	0.107259	0.0135095	0.817367	0.549524	0.549524	0.961979	5.88e-09
ctg7180000001728_orf00356	205536	206249	glimmer prediction	0.106604	0.106604	-0.389868	-0.589844	0.40065	0.40065	0.0151598	9.66e-06
R2846_1189	118356	118895	Hypoxanthine phosphoribosyltransferase	0.10655	0.10655	-0.44357	-0.613579	0.323823	0.323823	0.000543526	7.96e-10
R2846_0578	80398	81333	tRNA delta(2)-isopentenylpyrophosphate transferase (IPTase)	0.103399	0.103399	1.95398	1.70334	0.578424	0.578424	1.9e-10	8.5e-35
R2846_1685	19713	19925	Hypothetical protein	0.102806	0.102806	1.25551	0.574859	0.885106	0.885106	0.000607114	0.226451
R2846_0444	37184	38542	O-succinylbenzoate-CoA ligase	0.100211	0.100211	-0.191784	-0.419219	0.323142	0.323142	0.0422639	1.66e-08
R2846_0279	6550	7110	N-acetyl-anhydromuramyl-L-alanine amidase AmpD	0.0957917	0.0957917	-1.38964	-0.296348	0.671623	0.671623	3.56e-05	0.221952
R2846_0036	27794	28471	beta-1,4-galactosyltransferase	0.0956274	0.0956274	-0.955336	-0.58756	0.441934	0.441934	3.96e-14	0.00420243
R2846_1584	35974	36303	Hypothetical protein	0.0940882	0.0940882	0.665118	-0.0171554	0.800251	0.800251	0.0372258	0.966872
R2846_0810	3808	4728	tRNA pseudouridine synthase B	0.0921281	0.0921281	-0.110097	0.344857	0.535884	0.535884	0.780004	0.0184731
R2846_0677	21658	22698	Ribosome-small-subunit-dependent GTPase	0.0919241	0.0919241	-1.09028	-0.349296	0.446711	0.446711	2.11e-09	0.0462868
R2846_0676	21039	21587	Oligoribonuclease	0.087067	0.087067	-0.301162	-0.728854	0.516392	0.516392	0.0247062	0.000154468
R2846_0644	11301	12089	Conserved hypothetical protein	0.0830883	0.0830883	0.470712	0.0685574	0.577329	0.577329	0.000448272	0.635139
ctg7180000001709_orf00038	20008	20412	glimmer prediction	0.0803596	0.0803596	-1.28833	-1.31411	0.40065	0.40065	2.13e-27	0.0004676
R2846_0460	53746	54486	Pyruvate formate-lyase activating enzyme	0.0795482	0.0795482	-1.0281	-0.474269	0.555222	0.555222	7.79e-06	0.0246183
R2846_0531	5786	6415	Putative glutathione-S-transferase	0.0782802	0.0782802	-0.37124	-0.1393	0.488112	0.488112	0.0175945	0.310128
R2846_1477	428695	429231	Molybdopterin-guanine dinucleotide biosynthesis protein B	0.0781707	0.0781707	-0.596016	-0.251104	0.504642	0.504642	0.00109487	0.121189
R2846_0632	23281	24330	Leader peptidase (signal peptidase I), serine protease	0.0780244	0.0780244	0.526631	0.89039	0.612003	0.612003	0.00336073	3.79e-20
R2846_0474	66517	66828	Morphology-related protein BolA	0.0772406	0.0772406	-0.226365	-0.605867	0.826931	0.826931	0.399579	0.00301218
R2846_0669	12918	15263	Penicillin-binding protein 1B	0.0765233	0.0765233	0.993202	0.767955	0.761468	0.761468	2.37e-13	1.35e-11
R2846_0110	39619	40902	L-histidinol:NAD+ oxidoreductase	0.0755842	0.0755842	-0.346145	-0.536877	0.488095	0.488095	0.0178697	2.47e-06
R2846_1235	168761	169711	Cysteine synthase A, O-acetylserine sulfhydrolase A subunit	0.0752003	0.0752003	-0.504924	-0.386072	0.612003	0.612003	1.92e-07	4.69e-06
R2846_0362	20720	22570	General secretory pathway component SecD	0.0742351	0.0742351	0.673446	0.387297	0.549693	0.549693	3.31e-11	0.0304674
R2846_0111	40995	41906	ATP phosphoribosyltransferase	0.0721644	0.0721644	-0.288001	-0.862935	0.590545	0.590545	0.345411	8.75e-06
ctg7180000001719_orf00002	305	841	glimmer prediction	0.0717317	0.0717317	0.209453	-0.438395	0.753692	0.753692	NA	0.0490216
R2846_1117	41094	42506	Conserved hypothetical protein	0.0621578	0.0621578	-0.27675	-0.122151	0.717041	0.717041	0.0298945	0.459917
R2846_1629	19052	20071	tRNA pseudouridine synthase D	0.0612564	0.0612564	-0.267669	-0.712139	0.638996	0.638996	0.16706	6.2e-10
R2846_1615	35412	36647	ATP-dependent Clp protease ATP-binding subunit ClpX	0.0606374	0.0606374	-0.326252	-0.213379	0.598798	0.598798	0.0111589	0.0850871
R2846_0285	811	1128	Met repressor	0.060193	0.060193	-1.05372	-1.64112	0.689976	0.689976	0.00585301	2.77e-07
R2846_0891	34627	35283	Probable prophage repressor protein	0.0598636	0.0598636	-0.803171	-0.114627	0.642514	0.642514	2.1e-05	0.412693
ctg7180000001706_orf00138	78077	80857	glimmer prediction	0.056617	0.056617	-0.321083	-0.722523	0.803818	0.803818	0.353524	5.3e-05
R2846_1513	460853	463477	Alanyl-tRNA synthetase	0.0500827	0.0500827	-0.0459181	0.117007	0.446781	0.446781	0.596917	0.0390624
R2846_1234	167290	168513	Conserved hypothetical protein	0.0450879	0.0450879	0.659876	1.52925	0.783271	0.783271	3.52e-05	7.02e-10
ctg7180000001728_orf00322	185117	185761	glimmer prediction	0.0446192	0.0446192	0.180371	-0.311976	0.605011	0.605011	0.0648552	0.00974508
R2846_1373	318059	318862	Inositol monophosphatase SuhB	0.041238	0.041238	-0.777232	-0.801353	0.803818	0.803818	9.86e-07	4.89e-10
R2846_1575	25574	26071	Thiol peroxidase p20	0.040102	0.040102	-0.595493	-0.0566969	0.596879	0.596879	0.00275724	0.487375
R2846_1417	362266	362748	Dihydrofolate reductase (DHFR)	0.0398726	0.0398726	-1.02661	-0.619956	0.768494	0.768494	1.86e-16	1.97e-10
R2846_0411	54841	55395	D,D-heptose 1,7-bisphosphate phosphatase	0.0396824	0.0396824	-0.253339	-0.492813	0.744167	0.744167	0.235929	0.0194359
R2846_0367	25480	25776	Conserved hypothetical protein	0.039122	0.039122	-0.285742	0.45753	0.787644	0.787644	0.191529	0.0209919
R2846_1395	337935	338438	LPS assembly OM complex LptDE, lipoprotein component	0.0380228	0.0380228	0.627519	0.521226	0.895669	0.895669	6.03e-05	7.65e-05
R2846_1155	83735	84370	Probable 7-cyano-7-deazaguanine (preQ0) synthesis protein QueE	0.0354656	0.0354656	-0.431954	-0.179374	0.766529	0.766529	0.0184301	0.155535
R2846_1159	89168	90160	Dipeptide ABC transporter, ATP-binding protein DppD	0.0314815	0.0314815	1.51883	1.52246	0.916395	0.916395	2.9e-15	5.74e-43
R2846_1299	235642	236586	Phosphoserine phosphatase	0.0308392	0.0308392	-0.809426	-0.565282	0.739902	0.739902	1.25e-14	2.4e-09
R2846_1589	45362	46159	Hypothetical protein	0.0274511	0.0274511	0.115534	0.478427	0.871785	0.871785	0.637617	0.00239827
R2846_0355	11954	16156	Adhesion and penetration protein precursor	0.0273526	0.0273526	-0.196432	-0.359605	0.757316	0.757316	0.0255931	1.4e-05
R2846_1347	293435	296260	Isoleucyl-tRNA synthetase	0.027062	0.027062	0.485869	0.383717	0.752324	0.752324	2.67e-16	1.15e-05
ctg7180000001717_orf00030	20610	20819	glimmer prediction	0.0248405	0.0248405	-0.49485	-1.04984	0.951486	0.951486	0.438816	0.0467013
R2846_0022	14127	14522	Heat shock protein 15	0.0239497	0.0239497	-0.623051	-0.608038	0.908842	0.908842	0.0587432	0.000344905
R2846_0766	60962	61624	Conserved hypothetical protein	0.0232902	0.0232902	0.221493	0.682196	0.897674	0.897674	0.312835	0.00252315
R2846_0733	100231	101361	Ribonucleoside diphosphate reductase 1, beta subunit	0.0179097	0.0179097	0.559442	0.993913	0.924257	0.924257	0.000295491	8.7e-12
R2846_0650	2781	4862	ATP-dependent DNA helicase	0.0167593	0.0167593	0.3941	0.480745	0.91119	0.91119	0.00730808	0.000795944
ctg7180000001722_orf00027	13959	14525	glimmer prediction	0.0156662	0.0156662	-0.505672	-0.0532789	0.902362	0.902362	0.000661923	0.75562
R2846_0571	88772	90895	Anaerobic ribonucleoside-triphosphate reductase, alpha subunit	0.0144476	0.0144476	0.619619	1.14361	0.951455	0.951455	0.0167493	6.05e-06
R2846_0482	1144	1872	3-ketoacyl-acyl carrier protein reductase	0.0132202	0.0132202	-0.145614	0.260292	0.923591	0.923591	0.456068	0.0200456
ctg7180000001718_orf00014	4876	6534	glimmer prediction	0.0106753	0.0106753	0.886667	0.399559	0.952192	0.952192	0.0213435	0.0154585
R2846_0588	67748	68512	3-deoxy-D-manno-octulosonate cytidylyltransferase (CMP-KDOsynthetase)	1.07e-05	1.07e-05	0.549875	0.351541	0.999958	0.999958	0.0005117	0.00397246
R2846_1427	374036	375301	Serine hydroxymethyltransferase	-0.000804301	-0.000804301	-0.387552	0.0717721	0.992824	0.992824	0.000692227	0.385785
R2846_0575	86115	87005	NAD kinase	-0.00287022	-0.00287022	-0.540865	0.16415	0.988941	0.988941	0.0027825	0.443746
R2846_1445	393699	395117	undecaprenyl-phosphate galactose phosphotransferase	-0.00376749	-0.00376749	-0.82697	-0.405333	0.980921	0.980921	4.13e-06	0.00636168
CGSHiGG_06385	3514	5403	tRNA uridine 5-carboxymethylaminomethyl modification enzyme GidA	-0.00492768	-0.00492768	-0.115282	-0.165656	0.956776	0.956776	0.386438	0.0455616
R2846_0334	43161	43604	Biopolymer transport protein ExbD	-0.0117633	-0.0117633	0.242091	0.465492	0.922359	0.922359	0.401199	0.00210398
R2846_1587	41861	43402	Threonine deaminase	-0.0124732	-0.0124732	1.1019	1.05315	0.969739	0.969739	2.87e-07	2.47e-06
R2846_0699	45710	46399	Molybdenum ABC transporter, permease protein	-0.0133376	-0.0133376	0.281007	0.709567	0.968258	0.968258	0.611276	0.0139225
R2846_1341	287629	288618	O-succinylbenzoate-CoA synthase	-0.0150745	-0.0150745	1.07926	0.850095	0.933928	0.933928	2.36e-11	2.05e-13
ctg7180000001728_orf00334	193440	195005	glimmer prediction	-0.0159853	-0.0159853	-0.418262	0.131595	0.850449	0.850449	7.22e-09	0.0394162
R2846_0446	39209	39991	Putative esterase	-0.0161881	-0.0161881	-0.496975	-0.675851	0.923591	0.923591	0.0511093	0.00627891
R2846_1168	96265	96777	Probable surface adhesin OlpA1	-0.0168624	-0.0168624	-0.675251	-0.621511	0.91928	0.91928	7.65e-14	1.03e-17
R2846_0934	1065	1967	Putative permease	-0.0185752	-0.0185752	0.403491	0.23854	0.8974	0.8974	0.00753831	0.254342
R2846_0163	92785	93582	Hydroxyethylthiazole kinase	-0.0263805	-0.0263805	0.911666	0.440455	0.911323	0.911323	0.00128511	0.071609
R2846_0349	2741	3151	Conserved hypothetical protein	-0.0267636	-0.0267636	-0.342196	-0.718125	0.863873	0.863873	0.0502793	4.03e-06
ctg7180000001727_orf00183	105791	105907	glimmer prediction	-0.0292985	-0.0292985	1.78196	1.70896	0.969482	0.969482	0.00868686	0.00485267
R2846_0597	58109	59053	2-dehydro-3-deoxygluconokinase (KDG kinase)	-0.0312472	-0.0312472	-0.389477	-0.483359	0.892142	0.892142	0.165438	0.00371934
R2846_1364	308705	309520	Formamidopyrimidine-DNA glycosylase	-0.0346437	-0.0346437	-0.316051	-0.526116	NA	NA	0.16706	0.0019296
R2846_1239	173896	174204	Hypothetical protein	-0.0356232	-0.0356232	-0.897723	-0.422101	0.895051	0.895051	4.21e-06	0.00171559
R2846_0400	42073	42507	L-fucose mutarotase	-0.0356665	-0.0356665	0.695611	0.149553	0.902362	0.902362	0.00645345	0.586584
ctg7180000001728_orf00346	197318	201157	glimmer prediction	-0.0376546	-0.0376546	0.886911	0.564714	0.759047	0.759047	5.43e-19	8.09e-06
R2846_0135	64652	64993	Protein-export membrane protein SecG	-0.0379398	-0.0379398	-1.18532	-0.891851	0.75482	0.75482	1.17e-12	2.17e-12
R2846_0263	20097	21863	Aspartyl-tRNA synthetase	-0.0396363	-0.0396363	-0.234402	-0.286364	0.604311	0.604311	1.72e-05	2.15e-06
R2846_0599	56598	57236	2-keto-3-deoxygluconate 6-phosphate aldolase and 2-keto-4-hydroxyglutarate aldolase	-0.0411647	-0.0411647	-0.770415	-0.534006	0.826931	0.826931	0.000341482	0.0954467
R2846_0092	24622	24999	Conserved hypothetical protein	-0.0426819	-0.0426819	-1.2348	-1.34975	0.826931	0.826931	1.68e-05	1.03e-07
R2846_1178	104453	105532	Outer membrane protein P5	-0.0441634	-0.0441634	0.160614	0.282352	0.658461	0.658461	0.274718	0.00674067
R2846_1199	126636	127901	Cell division protein FtsZ	-0.0459677	-0.0459677	-0.421159	-0.133791	0.605551	0.605551	0.00191889	0.106519
ctg7180000001709_orf00042	22871	24094	glimmer prediction	-0.0479389	-0.0479389	-0.760401	-0.455392	0.697027	0.697027	3.35e-09	0.000458579
R2846_1316	255036	256988	Transferrin-binding protein 2	-0.0486319	-0.0486319	-0.0744935	-0.520463	0.650075	0.650075	0.533202	1.1e-08
R2846_0725	111930	112568	Conserved hypothetical protein	-0.0511868	-0.0511868	-0.484666	-0.448003	0.731087	0.731087	3.08e-06	0.00020067
ctg7180000001728_orf00136	77126	77596	glimmer prediction	-0.0517926	-0.0517926	-0.349609	-0.541756	0.871785	0.871785	0.324623	0.0322463
R2846_1151	81252	82283	Branched-chain amino acid transaminase	-0.053384	-0.053384	-0.259122	-0.594519	0.739902	0.739902	0.00528315	1.59e-09
R2846_1322	269274	269876	3-isopropylmalate dehydratase, small subunit	-0.0535223	-0.0535223	0.839747	0.862185	0.850429	0.850429	0.00107175	0.0228664
R2846_1452	401316	402734	Glutamine synthetase	-0.0543374	-0.0543374	-0.252507	-0.214388	0.613719	0.613719	0.0212708	0.171282
R2846_0469	61693	62289	Na+-transporting NADH:ubiquinone oxidoreductase, subunit NqrE	-0.0561601	-0.0561601	0.599973	1.00922	0.652347	0.652347	0.131523	5.38e-16
R2846_0044	32793	33095	Urease gamma subunit	-0.0569395	-0.0569395	-0.926735	-0.64941	0.884962	0.884962	0.0120742	0.0233602
R2846_0283	2692	3384	Type II secretory pathway, prepilin signal peptidase PilD	-0.058715	-0.058715	-0.239718	-0.954942	0.78483	0.78483	0.581	0.00807315
R2846_0371	30621	32750	Polynucleotide phosphorylase	-0.0593451	-0.0593451	-0.187235	0.159104	0.533756	0.533756	0.000403894	0.261121
R2846_0156	85249	86304	Putative rRNA methylase	-0.0613795	-0.0613795	-0.566948	-0.25197	0.74642	0.74642	0.000289057	0.213504
R2846_1588	43482	45359	Dihydroxyacid dehydratase	-0.0654166	-0.0654166	0.472935	0.514143	0.769629	0.769629	0.0010775	0.00154825
R2846_0228	53688	54332	Adenylate kinase	-0.0668556	-0.0668556	-0.522581	-0.289246	0.671623	0.671623	0.00855617	0.0522473
R2846_1327	275913	276689	Conserved hypothetical protein	-0.0685823	-0.0685823	-0.680933	-0.320769	0.685886	0.685886	0.00590617	0.0372231
ctg7180000001724_orf00024	9526	10065	glimmer prediction	-0.0691507	-0.0691507	-0.853858	-0.868606	0.726929	0.726929	0.000106356	4.45e-07
R2846_0768	58837	60033	Probable efflux permease Bcr	-0.0713928	-0.0713928	0.178182	0.300852	0.687348	0.687348	0.313065	0.0234212
R2846_0245	37600	38217	Hypothetical protein	-0.0720853	-0.0720853	-1.0112	-0.836616	0.730211	0.730211	9.77e-08	1.28e-06
R2846_1667	3820	4821	Fructose 1,6-bisphosphatase II	-0.0753356	-0.0753356	-0.738132	-0.519463	0.616495	0.616495	0.00539843	0.000531439
R2846_0278	7670	8632	Putative transport protein CorC	-0.075609	-0.075609	-0.356004	-0.124036	0.612003	0.612003	0.021053	0.329931
R2846_0487	6002	6889	Protease modulator complex HflKC, subunit HflC	-0.0781005	-0.0781005	0.434491	0.735868	0.547901	0.547901	1.5e-05	9.55e-10
R2846_0364	23670	24719	Putative permease (PerM family)	-0.0788694	-0.0788694	-0.496927	-0.143362	0.592193	0.592193	0.0346165	0.367518
R2846_0320	28396	28752	Dihydroneopterin aldolase	-0.0791621	-0.0791621	-0.864771	-0.577102	0.723165	0.723165	0.000646537	0.00326636
R2846_1402	347441	348466	UDP-3-O-(3-hydroxymyristoyl)-glucosamine N-acyltransferase	-0.0811848	-0.0811848	0.920824	0.782419	0.562174	0.562174	2.67e-10	3.8e-09
ctg7180000001728_orf00333	191151	192788	glimmer prediction	-0.0822833	-0.0822833	0.427553	0.246915	0.316901	0.316901	2.53e-07	0.14543
R2846_0586	69654	71417	Lipid A export ATP-binding/permease protein	-0.0830402	-0.0830402	-0.208491	-0.158419	0.243134	0.243134	0.0157046	0.037111
R2846_0056	45648	46199	Thymidine kinase	-0.0908274	-0.0908274	0.427668	0.134828	0.532084	0.532084	0.0266948	0.639304
R2846_1309	247388	249256	Putative peptidyl-prolyl cis-trans isomerase	-0.0934854	-0.0934854	-0.179767	-0.303956	0.367201	0.367201	0.116511	0.0167562
R2846_0348	1719	2540	Probable oxidoreductase	-0.0951682	-0.0951682	0.236639	0.196371	0.535402	0.535402	0.0495988	0.335382
R2846_1691	25959	26900	Putative lysophospholipase L2	-0.0951863	-0.0951863	-0.757279	0.404914	0.765067	0.765067	0.0340089	0.280524
R2846_1468	417408	419978	ATP-dependent Clp protease ATPase subunit	-0.0952563	-0.0952563	0.895077	0.978711	0.244854	0.244854	5.54e-44	3.96e-45
R2846_0769	58137	58835	16S rRNA U516 pseudouridine synthase	-0.0960455	-0.0960455	-0.733988	-0.734228	0.692618	0.692618	0.0152855	0.000255547
R2846_1630	18521	18943	Conserved hypothetical protein	-0.0983016	-0.0983016	-0.585688	-0.334006	0.471775	0.471775	0.0050013	0.0501891
R2846_0603	54573	55235	Conserved hypothetical protein	-0.0988895	-0.0988895	-0.0170809	0.279507	0.284784	0.284784	0.887241	0.00316889
CGSHiEE_05635	2985	3173	hypothetical protein	-0.102389	-0.102389	1.85442	0.56931	0.870317	0.870317	9.17e-05	0.382761
ctg7180000001717_orf00024	12149	15130	glimmer prediction	-0.107577	-0.107577	-0.297746	-0.172811	0.380896	0.380896	0.00855008	0.367393
R2846_1735	20587	20973	Putative CrcB-like protein	-0.107609	-0.107609	-0.916963	-1.3443	0.637256	0.637256	0.00398727	2.06e-05
CGSHiGG_00300	3698	4606	ribosomal protein S6 modification protein	-0.108226	-0.108226	-0.300071	-0.517076	0.395632	0.395632	0.102378	0.00631075
R2846_0684	27083	28438	Probable two-component regulator, sensory histidine kinase component QseC	-0.112618	-0.112618	-0.161696	-0.309822	0.344851	0.344851	0.456775	0.0411897
R2846_1321	263713	269160	Immunoglobulin A1 protease	-0.118582	-0.118582	0.508426	0.317713	0.251783	0.251783	1.38e-23	0.0770481
R2846_0723	113987	116632	Conserved hypothetical protein	-0.120811	-0.120811	0.475566	0.475104	0.404628	0.404628	3.29e-07	5.74e-10
CGSHiEE_05745	20959	22047	phosphoribosylaminoimidazole carboxylase ATPase subunit	-0.122506	-0.122506	-0.877159	0.0235938	0.40065	0.40065	0.000313386	0.909254
R2846_0751	80524	81216	Orotidine 5-phosphate decarboxylase	-0.123983	-0.123983	0.0243686	-0.273099	0.187586	0.187586	0.887241	0.0334332
R2846_1490	438958	439641	Response regulator CpxR	-0.124942	-0.124942	-0.447541	-0.686999	0.525497	0.525497	2.21e-05	2.2e-16
R2846_1631	17881	18441	FKBP-type peptidyl prolyl cis-trans isomerase (rotamase)	-0.125051	-0.125051	-0.963281	-0.150089	0.41747	0.41747	8.4e-05	0.41687
R2846_0492	12088	12774	N-acetylmannosamine-6-phosphate 2-epimerase	-0.129983	-0.129983	-0.548836	-0.469388	0.566421	0.566421	0.00497667	0.00156599
R2846_0132	61491	62432	Fructose-1-phosphate kinase	-0.130729	-0.130729	0.544018	0.453617	0.580223	0.580223	0.00170297	0.00754947
ctg7180000001718_orf00030	12610	14430	glimmer prediction	-0.131254	-0.131254	0.473753	0.109805	0.256278	0.256278	4.54e-09	0.534504
R2846_0665	7727	8599	Hsf protein	-0.136825	-0.136825	1.00133	0.865535	0.555489	0.555489	0.00142578	0.000108264
R2846_0112	42366	43217	Conserved hypothetical protein	-0.140132	-0.140132	-0.873388	-0.571739	0.471238	0.471238	4.71e-06	1.31e-08
R2846_1197	124396	125553	Chorismate mutase/prephenate dehydratase	-0.143345	-0.143345	-0.196595	-0.284475	0.117907	0.117907	0.224105	0.00291776
R2846_0911	18756	19232	Aminoacyl-tRNA deacylase	-0.146515	-0.146515	-0.432428	-0.471231	0.539163	0.539163	0.33246	0.0255906
R2846_0918	14297	15187	Geranyltranstransferase	-0.147335	-0.147335	0.282902	-0.00229601	0.180857	0.180857	0.0459037	0.991892
R2846_0686	30777	32252	Leucyl aminopeptidase	-0.147679	-0.147679	0.105848	0.346789	0.233399	0.233399	0.208334	0.000155324
R2846_0738	93962	95689	Lipoprotein LppC	-0.154441	-0.154441	-0.247768	-0.297391	0.11491	0.11491	0.210413	0.00207528
R2846_0081	12616	14097	D-ribose ABC transporter, ATP-binding protein	-0.159069	-0.159069	-0.790774	-0.320953	0.546079	0.546079	0.000383908	0.0538557
R2846_0113	43227	44069	Conserved hypothetical protein	-0.1647	-0.1647	-0.338114	-0.271589	0.0930345	0.0930345	0.0238087	0.0514045
ctg7180000001728_orf00135	76716	77072	glimmer prediction	-0.164939	-0.164939	-0.458955	-1.00127	0.164784	0.164784	0.00324342	7.93e-12
R2846_1192	121137	121751	Lipooligosaccharide transporter, accessory protein LptC	-0.175959	-0.175959	-0.475439	-0.605572	0.0793357	0.0793357	0.00501415	8.39e-05
R2846_0952	3899	4345	Conserved hypothetical protein	-0.178559	-0.178559	-0.755902	-1.12272	0.415347	0.415347	0.00397021	1.42e-07
R2846_1722	2178	2687	N-formylmethionyl-tRNA deformylase	-0.180066	-0.180066	-0.415674	-0.539264	0.026617	0.026617	0.000147703	7.94e-09
R2846_0271	13786	14952	Conserved hypothetical protein	-0.180986	-0.180986	0.697557	0.26568	0.357608	0.357608	0.000189335	0.0654068
R2846_0680	24981	25481	PTS system, glucose-specific IIA component Crr	-0.185297	-0.185297	-0.854177	-0.649474	0.195442	0.195442	0.00172173	0.00257114
R2846_1201	129281	130045	Cell division protein FtsQ	-0.18691	-0.18691	0.282024	0.295463	0.261256	0.261256	0.100233	0.0357999
R2846_1386	331455	333521	Glycyl-tRNA synthetase, beta subunit	-0.18991	-0.18991	0.763512	0.366554	0.0239755	0.0239755	1.64e-23	1.2e-05
CGSHiGG_00290	2031	3251	3-oxoacyl-(acyl carrier protein) synthase I	-0.190858	-0.190858	-0.213531	-0.359013	0.10805	0.10805	0.163855	0.00301218
R2846_0844	83855	86479	DNA topoisomerase I	-0.193071	-0.193071	-0.387434	-0.535514	0.116062	0.116062	1.32e-09	1.79e-15
R2846_1162	92187	92771	Sedoheptulose 7-phosphate isomerase	-0.196054	-0.196054	-0.53001	-0.128884	0.0604209	0.0604209	0.0395549	0.380586
ctg7180000001711_orf00049	25910	26077	glimmer prediction	-0.197478	-0.197478	-1.16767	-1.10853	0.718322	0.718322	0.0789663	0.0394162
R2846_0819	1043	2428	Conserved hypothetical protein	-0.20009	-0.20009	-0.68899	-0.564616	0.311714	0.311714	0.00100591	0.00128826
R2846_0634	21691	22599	GTP-binding protein	-0.203116	-0.203116	0.931294	1.11596	0.353742	0.353742	1.79e-10	5.72e-19
R2846_1216	146724	147677	Transaldolase B	-0.205932	-0.205932	-0.45129	-0.410017	0.261006	0.261006	0.00505733	0.0627704
R2846_1296	233345	233890	Conserved hypothetical protein	-0.20603	-0.20603	-0.985565	-0.840035	0.168654	0.168654	1.18e-06	0.000116448
R2846_0782	43183	43356	Hypothetical protein	-0.206792	-0.206792	-0.0767844	-0.645776	0.333279	0.333279	0.802763	0.00508948
R2846_0982	31585	32058	Riboflavin synthase beta chain	-0.211534	-0.211534	-1.22935	-0.723581	0.15096	0.15096	2.97e-10	2.23e-05
R2846_1175	101627	102715	Phosphoserine aminotransferase	-0.213978	-0.213978	-0.778281	-0.651784	0.143883	0.143883	6.87e-07	0.00035073
CGSHiEE_05670	6892	8154	putative phosphate permease	-0.218045	-0.218045	-0.00950695	0.404657	0.142097	0.142097	0.97911	0.0183553
R2846_0648	7046	7312	DNA-directed RNA polymerase omega chain	-0.218368	-0.218368	-0.766327	-0.627223	0.0625858	0.0625858	2.25e-08	0.000162313
R2846_0745	86113	86988	Pyridoxine biosynthesis lyase PdxS	-0.220413	-0.220413	-0.619088	-0.373267	0.0232159	0.0232159	2.65e-38	1.01e-13
ctg7180000001718_orf00033	14440	14976	glimmer prediction	-0.222912	-0.222912	1.09421	0.672478	0.139287	0.139287	1.58e-07	5.32e-06
R2846_1441	389475	389900	Nucleoside diphosphate kinase	-0.224708	-0.224708	-0.543647	-0.177563	0.184092	0.184092	0.00982328	0.367518
ctg7180000001719_orf00004	1485	3125	glimmer prediction	-0.225792	-0.225792	-0.464392	-0.569315	0.0365971	0.0365971	9.01e-06	6.88e-06
R2846_1432	380115	381854	Thiol-disulfide interchange protein DsbD	-0.231324	-0.231324	0.164218	0.450196	0.0107782	0.0107782	0.416186	0.0133255
R2846_0726	109821	111908	carboxy-terminal protease	-0.232932	-0.232932	-0.14738	-0.0598532	0.00139064	0.00139064	0.146048	0.703026
R2846_1652	3529	5220	Anaerobic glycerol-3-phosphate dehydrogenase subunit A	-0.234067	-0.234067	-0.378822	-0.062929	0.0118577	0.0118577	0.00107141	0.529768
R2846_1681	16567	17130	DNA-3-methyladenine glycosidase I	-0.234886	-0.234886	0.40552	0.280734	0.154313	0.154313	0.0442807	0.169394
R2846_0274	11528	11947	Conserved hypothetical protein	-0.236799	-0.236799	-0.560714	-0.602865	0.0380268	0.0380268	0.00013481	0.00757611
R2846_0593	61903	62931	Putative zinc-type alcohol dehydrogenase	-0.241785	-0.241785	-1.6373	-1.32825	0.0136669	0.0136669	1.3e-16	2.46e-27
R2846_0826	6036	6518	DPS ferritin-like protein	-0.241903	-0.241903	-0.878831	-0.83036	0.107612	0.107612	1.43e-05	5.01e-08
R2846_1233	166141	167181	ADP-heptose-LOS heptosyltransferase II	-0.241988	-0.241988	-0.615814	-0.203762	0.0374532	0.0374532	0.0752837	0.406751
R2846_0344	48760	49519	Probable arsenite transport protein	-0.243166	-0.243166	0.483106	0.0185887	0.28934	0.28934	0.00473473	0.929227
CGSHiEE_05760	24112	24744	aromatic-amino-acid aminotransferase	-0.24329	-0.24329	1.23322	0.74919	0.508103	0.508103	0.000135044	0.0297843
R2846_0109	38447	39550	Histidinol-phosphate aminotransferase	-0.243447	-0.243447	-0.484401	-0.571306	0.0507835	0.0507835	0.0111647	0.000383624
R2846_0521	37248	39383	23S rRNA mG2445 methyltransferase, SAM-dependent	-0.245331	-0.245331	-0.339245	-0.462554	0.0753689	0.0753689	0.000656861	1.86e-08
CGSHiEE_05810	29275	29880	cobalt transport protein CbiM	-0.245949	-0.245949	-0.334567	-0.396879	0.119493	0.119493	0.317233	0.0345278
ctg7180000001720_orf00021	10197	10301	glimmer prediction	-0.246429	-0.246429	1.72414	-0.126358	0.612003	0.612003	0.00790683	0.744057
R2846_0689	34729	36999	5-methyltetrahydropteroyltriglutamate- homocysteine methyltransferase	-0.246517	-0.246517	0.698834	0.817828	0.000491123	0.000491123	1.62e-15	4.84e-45
R2846_1293	229417	230313	Hypothetical protein	-0.249943	-0.249943	-0.413013	-0.307289	0.0104507	0.0104507	0.00111197	0.0216414
R2846_1150	79885	80778	Probable transcription activator GcvA	-0.251481	-0.251481	-0.873815	-0.797545	0.0789585	0.0789585	9.17e-10	1.04e-10
R2846_1448	397139	398053	Putative glycosyltransferase	-0.253659	-0.253659	-0.534174	-0.229171	0.0646675	0.0646675	6.62e-08	0.242615
R2846_1472	421438	424230	DNA polymerase I	-0.253698	-0.253698	0.412175	0.487999	0.0375281	0.0375281	1.2e-07	1.37e-07
R2846_0468	60445	61680	Na+-transporting NADH:ubiquinone oxidoreductase, subunit NqrF	-0.25541	-0.25541	0.49704	0.796024	0.0578392	0.0578392	0.00170286	1.85e-19
R2846_0817	3235	3657	Putative murein hydrolase effector LrgA	-0.256592	-0.256592	-0.664198	-1.22444	0.474153	0.474153	0.0325617	3.47e-06
R2846_1459	407881	408912	Probable D-glycero-D-manno-heptosyltransferase LosB2	-0.257008	-0.257008	-0.56628	-0.354122	0.032141	0.032141	4.8e-11	0.0640503
R2846_1443	391361	392587	Putative lipooligosaccharide biosynthesis protein	-0.257479	-0.257479	-0.440855	-0.331694	0.218832	0.218832	0.00467998	0.278594
R2846_0461	54518	55000	Adhesin protein E (PE)	-0.260349	-0.260349	-1.36745	-1.14378	0.089908	0.089908	2.86e-21	2.79e-19
R2846_0236	46832	47176	Conserved hypothetical protein	-0.263745	-0.263745	-0.929099	-1.12955	0.137816	0.137816	9.98e-06	2.81e-08
R2846_0767	60065	60865	Conserved hypothetical protein	-0.26636	-0.26636	0.39603	0.617791	0.0995419	0.0995419	0.0604871	0.00027328
R2846_0762	66372	67814	Conserved hypothetical protein	-0.266948	-0.266948	-0.190976	-0.471893	0.0220462	0.0220462	0.155306	1.5e-07
R2846_1541	482676	483299	Hypothetical protein	-0.267891	-0.267891	-1.18988	-0.497957	0.151355	0.151355	5.16e-09	0.000531439
R2846_0439	29919	30875	lipid A biosynthesis (KDO)2-(myristoyl)-lipid IVA acyltransferase	-0.271259	-0.271259	0.638176	0.52709	0.103647	0.103647	2.73e-08	2.71e-06
R2846_0546	26379	27434	Iron(III) ABC transporter ATP-binding protein	-0.275568	-0.275568	1.04417	0.249517	0.148227	0.148227	4.17e-13	0.0562617
R2846_1212	142409	143374	16S rRNA m(4)C1402 methyltranserfase	-0.27702	-0.27702	-0.201935	-0.808872	0.00759656	0.00759656	0.208497	1.76e-08
R2846_0966	19200	19916	Hypothetical protein	-0.278806	-0.278806	-0.355937	0.120584	0.0204544	0.0204544	0.0390016	0.585622
R2846_1394	336901	337935	DNA polymerase III subunit delta	-0.279797	-0.279797	0.660427	0.491315	0.0236335	0.0236335	0.00681345	1.16e-05
R2846_1374	318972	320879	Putative cytochrome C-type biogenesis protein	-0.281217	-0.281217	0.256697	0.812555	0.249952	0.249952	0.208334	2.21e-14
R2846_1565	14776	15048	Fe(2+) trafficking protein YggX	-0.288126	-0.288126	-0.770249	-0.715754	0.0124983	0.0124983	0.000187021	8.44e-10
R2846_0115	45375	46034	Ribose-5-phosphate isomerase A	-0.288181	-0.288181	-0.890618	-0.652717	0.0236417	0.0236417	3.86e-07	2.95e-06
R2846_0158	87103	88422	ATP-dependent RNA helicase	-0.289369	-0.289369	-0.28938	-0.3716	9.37e-05	9.37e-05	0.000414176	5.45e-07
R2846_0955	10084	10437	50S ribosomal protein L20	-0.291449	-0.291449	0.273984	1.27018	NA	NA	0.567475	0.000172649
ctg7180000001725_orf00041	28821	29792	glimmer prediction	-0.291954	-0.291954	0.83301	0.630805	0.0102395	0.0102395	1.05e-08	0.000833918
R2846_0238	43730	45922	Primosomal protein N putative	-0.292002	-0.292002	-0.0428922	-0.38824	0.026617	0.026617	0.785582	0.000840886
R2846_0082	14111	14530	D-ribose pyranase	-0.292088	-0.292088	-1.55536	-1.40277	0.251382	0.251382	0.000713783	5.66e-05
R2846_0682	25992	26357	Conserved hypothetical protein	-0.293734	-0.293734	-0.902468	-0.321001	0.0514571	0.0514571	0.000414015	0.0161571
R2846_0311	20316	21032	Ribonuclease PH	-0.299661	-0.299661	-0.737255	-0.542381	0.00909715	0.00909715	0.036456	0.000119951
R2846_1559	10268	10915	3,4-dihydroxy-2-butanone 4-phosphate synthase	-0.300355	-0.300355	0.306366	0.344358	0.0468426	0.0468426	0.198139	0.0657295
ctg7180000001724_orf00025	10137	11048	glimmer prediction	-0.300863	-0.300863	-0.859018	-0.50844	0.000219512	0.000219512	6.9e-21	1.92e-11
R2846_0476	67738	69108	Glutathione oxidoreductase	-0.300906	-0.300906	-0.618174	-0.591472	8.11e-06	8.11e-06	8.82e-08	2.14e-07
R2846_0080	11632	12603	D-ribose ABC transporter, permease protein	-0.303286	-0.303286	-0.775359	-0.362791	0.0159315	0.0159315	0.000197322	0.177337
R2846_0897	31452	31664	Hypothetical protein	-0.304408	-0.304408	-1.60719	-1.53337	0.0577757	0.0577757	1.01e-23	2.28e-35
ctg7180000001728_orf00379	213449	216217	glimmer prediction	-0.304802	-0.304802	0.205643	-0.0540118	0.000315935	0.000315935	0.065532	0.626116
R2846_0316	24598	24909	Conserved hypothetical protein	-0.306577	-0.306577	1.0689	0.901585	0.417866	0.417866	0.00208353	0.00398061
ctg7180000001728_orf00689	409153	409623	glimmer prediction	-0.307677	-0.307677	-0.00519812	-0.182691	0.0322581	0.0322581	0.980249	0.385785
R2846_0313	21776	22642	Probable DnaJ-like co-chaperone (DjlA)	-0.308896	-0.308896	-0.177629	0.0124953	0.0161567	0.0161567	0.353914	0.937961
R2846_1301	239088	240089	Biotin synthetase	-0.312418	-0.312418	-0.28158	-0.768729	0.0855111	0.0855111	0.239784	0.0190177
R2846_0018	11044	11718	D-ribulose-5-phosphate 3-epimerase	-0.314729	-0.314729	-0.24083	-0.320021	0.0159461	0.0159461	0.276761	0.0713532
R2846_0598	57252	58109	Putative short-chain alcohol dehydrogenase	-0.314833	-0.314833	-0.507796	-0.610273	0.00561999	0.00561999	0.000743955	1.38e-08
ctg7180000001709_orf00039	20483	21319	glimmer prediction	-0.315157	-0.315157	-1.60716	-1.06256	0.00257684	0.00257684	1.29e-14	0.000223195
R2846_0607	51141	51917	Conserved hypothetical protein	-0.315328	-0.315328	-0.137808	-0.184382	0.0107245	0.0107245	0.407138	0.268522
R2846_0949	333	1061	Conserved hypothetical protein	-0.32	-0.32	-0.771108	-0.00118867	0.139287	0.139287	0.0142967	0.99752
R2846_0420	8906	9904	Conserved hypothetical protein	-0.322498	-0.322498	-0.512801	-0.297867	0.00530163	0.00530163	0.000574279	0.0155809
R2846_0880	42426	43418	Probable glycosyltransferase	-0.323688	-0.323688	0.423268	0.272529	0.00302295	0.00302295	2.27e-08	1.01e-05
ctg7180000001698_orf00004	2266	3411	glimmer prediction	-0.324799	-0.324799	0.490851	0.326746	0.00110674	0.00110674	1.63e-05	0.000293659
R2846_0786	35806	37119	Bifunctional folylpolyglutamate synthase/dihydrofolate synthase	-0.32704	-0.32704	0.0875029	-0.247331	0.0024781	0.0024781	0.528353	0.0235624
R2846_1413	358778	359584	Prolipoprotein diacylglyceryl transferase	-0.328463	-0.328463	0.166995	0.414389	0.0348319	0.0348319	0.672567	0.0043016
ctg7180000001719_orf00012	7068	7922	glimmer prediction	-0.333038	-0.333038	-0.363113	-0.12053	0.0162812	0.0162812	0.0953668	0.335382
R2846_0227	54417	55655	Peptidoglycan permease AmpG	-0.337906	-0.337906	0.601539	0.568882	0.0127341	0.0127341	0.00014249	2.86e-07
R2846_0545	25664	26344	Conserved hypothetical protein	-0.346679	-0.346679	0.64941	0.0249285	0.0143037	0.0143037	0.00237429	0.947917
R2846_1405	350520	351284	Conserved hypothetical protein	-0.348913	-0.348913	-0.36025	0.2132	0.007295	0.007295	0.0822675	0.150905
R2846_0390	5492	8023	Adenylate cyclase	-0.349218	-0.349218	0.372741	0.468578	0.0342231	0.0342231	0.000542338	6.15e-11
R2846_1194	122254	122979	Lipooligosaccharide transporter, ATP-binding protein LptB	-0.349628	-0.349628	-0.232332	-0.439308	0.00480844	0.00480844	0.469338	0.118858
ctg7180000001720_orf00003	720	830	glimmer prediction	-0.351538	-0.351538	-1.2917	-0.605389	0.146231	0.146231	0.0207021	0.0830295
R2846_0587	68583	69581	Tetraacyldisaccharide 4-kinase (Lipid A 4-kinase)	-0.357034	-0.357034	1.06979	0.33365	0.218012	0.218012	1.16e-06	0.330991
R2846_1560	11134	12399	NMN acetyltransferase/ribosylnicotinamide kinase	-0.357143	-0.357143	0.432468	0.25464	0.000460819	0.000460819	0.00944997	0.10949
R2846_1138	67510	68001	Conserved hypothetical protein	-0.359372	-0.359372	-0.948454	0.0188282	0.180857	0.180857	0.00478421	0.957294
R2846_1640	4496	4813	Thiosulfurtransferase GlpE	-0.363621	-0.363621	-1.29421	-0.296988	0.214411	0.214411	0.000977338	0.253498
R2846_0441	31707	32567	murein DD-endopeptidase, penicillin-insensitive	-0.365023	-0.365023	0.353199	0.582702	0.0125787	0.0125787	0.105672	0.00438719
R2846_0138	67808	68137	Conserved hypothetical protein	-0.366824	-0.366824	-1.45159	-1.3685	0.0434623	0.0434623	6.96e-13	4.49e-09
R2846_0594	60890	61876	Probable TRAP-type transport system, periplasmic component	-0.36763	-0.36763	-1.26295	-1.27096	0.00711718	0.00711718	6.04e-13	3.62e-27
R2846_0162	91983	92792	Phosphomethylpyrimidine kinase	-0.372914	-0.372914	2.18572	0.375574	0.415551	0.415551	3.61e-21	0.521536
R2846_0453	44685	45092	Putative transcriptional regulator	-0.376348	-0.376348	-0.610376	-0.818476	0.0146061	0.0146061	0.0300465	0.0115706
R2846_1163	92898	93629	Arginine ABC transporter, ATP-binding protein ArtP	-0.377766	-0.377766	1.93277	0.431945	0.144485	0.144485	5.34e-16	0.110321
R2846_0389	8328	9539	Conserved hypothetical protein	-0.382812	-0.382812	-0.510239	-0.371743	0.00227014	0.00227014	0.000191879	0.179957
R2846_1582	34938	35384	Conserved hypothetical protein	-0.383733	-0.383733	-1.10748	-0.497322	0.000246058	0.000246058	4.62e-12	0.077637
R2846_0553	33743	34456	Conserved hypothetical protein	-0.384531	-0.384531	-0.903241	-0.427868	5.73e-05	5.73e-05	7.05e-09	0.000165194
R2846_1600	60022	60462	Conserved hypothetical protein	-0.38859	-0.38859	-0.367352	-0.920289	0.0382914	0.0382914	0.0205272	0.0001166
R2846_1149	78801	79892	23S rRNA C2498 ribose 2-O-methyltransferase	-0.390296	-0.390296	-0.757212	-0.608086	0.00453644	0.00453644	0.110104	0.00215594
R2846_0928	5636	6850	Molybdopterin biosynthesis protein MoeA	-0.390398	-0.390398	-0.0390588	-0.0302865	0.00254813	0.00254813	0.823517	0.864809
R2846_1237	170781	171767	Cell division protein ZipA	-0.394606	-0.394606	-0.712004	-0.517701	1.44e-06	1.44e-06	5.91e-12	4.32e-06
R2846_1283	219725	220003	Putative heavy metal chaperone protein	-0.396617	-0.396617	-0.35961	0.645406	0.261256	0.261256	0.455865	0.0494878
R2846_1182	110475	111332	Thioredoxin protein YbbN	-0.397581	-0.397581	-0.892123	-1.16637	0.00440174	0.00440174	5.06e-07	5.19e-06
R2846_0535	9261	10523	Conserved hypothetical protein	-0.398522	-0.398522	-0.143482	0.0731754	0.0384419	0.0384419	0.467161	0.816559
CGSHiEE_05750	22187	23377	aspartate aminotransferase	-0.401014	-0.401014	-0.998856	-1.04506	0.000941439	0.000941439	9.22e-10	8.62e-19
R2846_1451	400216	400839	Hypothetical protein	-0.40251	-0.40251	-0.214959	0.0900749	0.00518656	0.00518656	0.198139	0.625136
R2846_1179	105914	108997	Conserved hypothetical protein	-0.405986	-0.405986	0.0654275	0.230967	0.00413581	0.00413581	0.551889	0.0140239
R2846_1705	37802	38785	tRNA-dihydrouridine synthase A	-0.408505	-0.408505	-0.344681	-0.0739973	0.000333655	0.000333655	0.0433198	0.75934
R2846_0341	47466	47795	Conserved hypothetical protein	-0.415261	-0.415261	-1.67887	-2.06117	0.294286	0.294286	0.000207034	4.5e-08
R2846_0072	4620	5606	Putative K+-tellurite ethidium and proflavin transport protein (TDT family)	-0.415956	-0.415956	-0.636455	-0.186847	0.0483694	0.0483694	4.8e-11	0.082719
R2846_0533	8206	8436	Hypothetical protein	-0.416361	-0.416361	-1.67954	-1.55815	0.314589	0.314589	2.73e-06	1.05e-08
R2846_0843	86557	87474	Putative LysR-family transcriptional regulator	-0.416922	-0.416922	-0.640544	-0.39808	0.00548608	0.00548608	0.00805722	0.0645153
R2846_0638	18724	19632	Formate dehydrogenase formation protein FdhE	-0.417429	-0.417429	0.0191106	-0.0119722	0.0112404	0.0112404	0.929684	0.948754
R2846_1203	131037	132464	UDP-N-acetylmuramate--L-alanine ligase	-0.419691	-0.419691	0.137852	0.0140507	2.43e-05	2.43e-05	0.337263	0.927948
R2846_0077	8687	9685	Ribose operon repressor	-0.42261	-0.42261	-1.09495	-0.58616	1.65e-06	1.65e-06	4.07e-13	1.76e-05
R2846_0464	56952	57686	Conserved hypothetical protein	-0.426693	-0.426693	0.421149	0.757334	0.0176329	0.0176329	0.257247	1.66e-11
R2846_1591	48162	48875	UDP-2,3-diacylglucosamine hydrolase	-0.427905	-0.427905	-1.51076	-0.497472	0.00160511	0.00160511	2.55e-12	0.000363642
R2846_1365	309594	310616	Serine endoprotease DegS	-0.429627	-0.429627	0.328626	0.796324	0.00720295	0.00720295	0.010332	1.99e-11
R2846_1369	315653	315958	Putative type II secretory pathway, pseudopilin	-0.434414	-0.434414	-1.26658	-1.04006	0.123254	0.123254	0.00724124	0.00485129
R2846_1569	17488	18720	Conserved hypothetical protein	-0.435091	-0.435091	-0.268638	-0.712898	5.24e-05	5.24e-05	0.0875005	0.0163357
R2846_0589	65917	67746	Excinuclease ABC subunit C	-0.43629	-0.43629	0.371027	0.567913	0.000729839	0.000729839	0.0332004	5.97e-08
R2846_0473	64884	66227	Na+-transporting NADH:ubiquinone oxidoreductase, subunit NqrA	-0.442215	-0.442215	-0.294573	-0.0317578	7.61e-05	7.61e-05	0.00433688	0.772462
R2846_0277	8616	10184	Apolipoprotein N-acyltransferase	-0.444649	-0.444649	0.323863	0.394126	0.000327084	0.000327084	0.00162933	0.0288086
ctg7180000001728_orf00366	210505	211098	glimmer prediction	-0.445017	-0.445017	0.126689	0.750623	0.0465861	0.0465861	0.673733	0.00126889
R2846_1686	19931	21952	ATP-dependent DNA helicase Rep	-0.453239	-0.453239	0.119592	0.887471	0.00106852	0.00106852	0.471473	1.29e-16
R2846_1416	361058	362164	glutamate 5-kinase/gamma-glutamyl kinase	-0.454014	-0.454014	0.0473508	-0.222713	0.0263201	0.0263201	0.923803	0.186395
R2846_1184	112423	114183	Cysteine/glutathione ABC transporter, fused ATPase and permease components	-0.45588	-0.45588	0.361159	0.848902	0.0911418	0.0911418	0.0482928	0.000211416
R2846_0423	12337	13881	Type I restriction enzyme M protein HsdM1	-0.456764	-0.456764	-0.302189	-0.290067	2.04e-05	2.04e-05	0.00935001	0.0355404
R2846_1285	220349	221458	Conserved hypothetical protein	-0.458579	-0.458579	-0.742172	-0.227061	1.05e-08	1.05e-08	1.48e-08	0.286508
R2846_0391	4411	5418	NAD(P)H-dependent glycerol-3-phosphate dehydrogenase	-0.460631	-0.460631	0.0297119	0.046355	0.0022221	0.0022221	0.923146	0.823629
ctg7180000001706_orf00122	66061	66969	glimmer prediction	-0.461264	-0.461264	-0.0730789	0.382856	0.0062587	0.0062587	0.780004	0.0621302
R2846_0129	59158	59295	Toxin/antitoxin locus vapDX, toxin protein VapD	-0.464501	-0.464501	-1.25569	-1.20738	0.417064	0.417064	0.0548416	0.0229251
R2846_0417	2984	4780	Aerobic respiration sensor-response protein ArcB	-0.46832	-0.46832	-0.0317278	-0.402707	3.75e-05	3.75e-05	0.86981	0.0779416
R2846_0140	69211	71805	Penicillin-binding protein 1A (PBP 1a)	-0.468918	-0.468918	-0.246921	-0.30423	1.13e-07	1.13e-07	0.00214925	0.017923
R2846_0443	33822	37157	Putative mechanosensitive channel protein KefA	-0.470003	-0.470003	0.119188	0.21565	9.64e-07	9.64e-07	0.283415	0.0726774
R2846_0309	18573	20015	Glutamate tRNA synthetase, catalytic subunit	-0.472948	-0.472948	-0.492536	-0.491819	3.68e-07	3.68e-07	9.03e-09	1.11e-06
R2846_1491	440118	441119	Putative lysyl-tRNA synthetase	-0.474323	-0.474323	0.526485	-0.0951489	0.000225935	0.000225935	0.0401739	0.464463
R2846_1294	230702	231904	Conserved hypothetical protein	-0.474784	-0.474784	0.462194	-0.329885	0.0052629	0.0052629	0.00349754	0.190419
R2846_0678	22857	23114	PTS system, phosphocarrier protein HPr	-0.474791	-0.474791	-1.55196	-1.39293	0.00100393	0.00100393	6.29e-27	6.36e-16
R2846_0026	18098	19582	Glucose-6-phosphate dehydrogenase (G6PD)	-0.475134	-0.475134	-0.0180657	-0.0104317	1.14e-07	1.14e-07	0.86981	0.929227
R2846_1145	74851	75924	23S rRNA pseudouridylate synthase RluB	-0.475308	-0.475308	-0.021806	0.0267426	6.76e-06	6.76e-06	0.874097	0.914678
R2846_0906	23344	24378	Phosphoribosylaminoimidazole synthetase	-0.475403	-0.475403	-2.20658	-1.42591	1.81e-07	1.81e-07	1.73e-31	9.82e-43
ctg7180000001700_orf00018	13543	14340	glimmer prediction	-0.478047	-0.478047	-0.57498	-0.744154	0.0003345	0.0003345	0.0058603	0.059775
R2846_0015	5456	5944	Transcription elongation factor GreB	-0.485915	-0.485915	-0.954122	-0.981539	0.00200159	0.00200159	5.43e-05	6.58e-11
ctg7180000001706_orf00120	65183	66058	glimmer prediction	-0.486019	-0.486019	0.502647	0.834813	0.0225816	0.0225816	0.00927675	8.42e-10
R2846_1586	38343	41822	DNA polymerase III alpha subunit	-0.486316	-0.486316	-0.172835	0.13104	7.34e-05	7.34e-05	0.230754	0.321332
R2846_0154	82964	83689	Fatty acid metabolism regulator protein	-0.488446	-0.488446	-0.513073	-0.480236	2.6e-07	2.6e-07	0.0138124	1.51e-05
R2846_0394	1247	2632	Probable permease	-0.489692	-0.489692	-0.976793	-0.28977	0.000489083	0.000489083	1.44e-10	0.0640619
ctg7180000001706_orf00129	72350	73684	glimmer prediction	-0.490031	-0.490031	-0.468936	-0.0949258	0.00012003	0.00012003	0.000229608	0.289407
R2846_0805	9379	12546	Type I restriction enzyme HindVIIP, R protein	-0.491055	-0.491055	0.503232	0.453604	0.00221325	0.00221325	4.81e-07	2.41e-08
ctg7180000001724_orf00028	13462	14076	glimmer prediction	-0.491493	-0.491493	-0.209695	0.664506	2.53e-07	2.53e-07	0.0799595	1.34e-20
ctg7180000001718_orf00037	14992	15543	glimmer prediction	-0.496137	-0.496137	0.756388	0.457719	0.000259212	0.000259212	3.27e-10	0.0158529
ctg7180000001728_orf00336	195020	196156	glimmer prediction	-0.496812	-0.496812	-0.00263466	0.525677	3.03e-07	3.03e-07	0.99111	1.39e-09
R2846_1318	259929	261293	Chromosomal replication initiator protein	-0.50286	-0.50286	-0.43241	-0.288631	1.74e-05	1.74e-05	0.0586774	0.27598
R2846_0107	36582	37181	Imidazole glycerol phosphate synthase, subunit HisH	-0.503135	-0.503135	-0.571177	-0.250344	0.00150083	0.00150083	0.009262	0.150828
R2846_1380	325709	326290	Hypothetical protein	-0.505443	-0.505443	-0.866365	-0.806976	2.51e-05	2.51e-05	1.57e-05	0.00120172
R2846_1704	37464	37754	Conserved hypothetical protein	-0.508475	-0.508475	-0.345515	-0.471375	0.0475838	0.0475838	0.204339	0.0648708
R2846_1680	15547	16353	Hypothetical protein	-0.512442	-0.512442	0.602698	0.0295614	0.000279967	0.000279967	4.52e-05	0.864587
R2846_0827	4884	5762	Cytidine deaminase	-0.514779	-0.514779	-0.892726	-1.00594	0.0470899	0.0470899	0.00162791	6.55e-07
R2846_1636	9305	10129	outer membrane protein P4	-0.515304	-0.515304	-0.435636	0.0456021	7.04e-10	7.04e-10	0.000527698	0.698599
R2846_1408	353844	356549	Preprotein translocase, subunit SecA	-0.515683	-0.515683	0.432577	0.553006	2.87e-10	2.87e-10	0.0541958	2e-08
ctg7180000001728_orf00357	206687	207949	glimmer prediction	-0.519108	-0.519108	0.779548	-0.0545935	0.00011795	0.00011795	2.63e-10	0.713125
R2846_1222	153559	154437	Conserved hypothetical protein	-0.519885	-0.519885	0.261684	-0.184634	0.0203002	0.0203002	0.088665	0.47932
R2846_0017	8477	10897	DNA gyrase subunit B	-0.520124	-0.520124	0.0730666	-0.0964781	5.63e-15	5.63e-15	0.548349	0.116123
R2846_0114	44113	45345	D-3-phosphoglycerate dehydrogenase	-0.520277	-0.520277	-0.679006	-0.684491	1.34e-08	1.34e-08	8.24e-13	1.62e-17
R2846_0287	128	334	Copper chaperone protein	-0.520838	-0.520838	-1.16285	-0.603243	0.0399086	0.0399086	0.00829282	0.0783115
R2846_0729	106895	107650	Conserved hypothetical protein	-0.52291	-0.52291	-0.755767	-0.633162	3.1e-05	3.1e-05	0.000430668	0.00441361
R2846_1643	2134	3021	Site-specific tyrosine recombinase XerC	-0.526394	-0.526394	0.542996	-0.126593	0.0423391	0.0423391	0.00538437	0.494881
R2846_0579	78477	80390	DNA mismatch repair protein MutL	-0.528171	-0.528171	1.10959	0.870663	2.71e-05	2.71e-05	1.92e-31	3.32e-18
R2846_0532	6750	8039	Seryl-tRNA synthetase	-0.529074	-0.529074	-0.571465	-0.397927	9.54e-13	9.54e-13	1.45e-12	0.0314502
R2846_0605	52778	53452	Probable pseudouridylate synthase	-0.531614	-0.531614	-0.0826656	0.131691	0.00205882	0.00205882	0.730559	0.660201
R2846_1144	73869	74840	Cys regulon transcriptional activator	-0.532677	-0.532677	-0.107513	-0.145846	0.00217262	0.00217262	0.484427	0.349102
R2846_0639	17933	18652	Formate dehydrogenase-N, cytochrome B556(Fdn) gamma subunit, nitrate-inducible	-0.533234	-0.533234	0.0240012	-0.038583	0.000494973	0.000494973	0.924747	0.85842
ctg7180000001728_orf00067	33922	34035	glimmer prediction	-0.533706	-0.533706	-0.389648	-1.83077	0.0883254	0.0883254	0.410575	5.58e-05
R2846_1662	1011	1688	2-C-methyl-D-erythritol 4-phosphate cytidylyltransferase	-0.535563	-0.535563	0.0365651	-0.0643565	9.47e-06	9.47e-06	0.925918	0.649809
R2846_0611	46504	48282	Probable ABC transporter, fused permease and ATP-binding components	-0.541197	-0.541197	0.598997	0.258487	0.0003345	0.0003345	0.00234442	0.208322
R2846_0574	87009	87701	Hsp 24 nucleotide exchange factor GrpE	-0.541556	-0.541556	-0.112237	-0.170565	8.89e-05	8.89e-05	0.499535	0.174551
ctg7180000001724_orf00012	4131	4979	glimmer prediction	-0.541645	-0.541645	0.35756	0.910841	0.000866841	0.000866841	0.0118965	5.31e-12
R2846_1424	371782	373038	ATP-dependent RNA helicase RhlB	-0.543525	-0.543525	-0.690201	-0.479894	0.000391669	0.000391669	7.79e-12	0.00900117
R2846_1384	330462	330722	Conserved hypothetical protein	-0.545469	-0.545469	-0.0719741	0.0193489	0.0241256	0.0241256	0.861231	0.965941
R2846_0856	63749	65170	Conserved hypothetical protein	-0.550316	-0.550316	0.0125594	0.261817	2.14e-05	2.14e-05	0.948502	0.265874
R2846_1185	114183	115913	Cysteine/glutathione ABC transporter, fused ATPase and permease components	-0.550497	-0.550497	0.66695	0.815764	2.86e-07	2.86e-07	8.54e-10	5.24e-22
R2846_0084	16301	17596	Probable oxidoreductase OrdL	-0.553687	-0.553687	-0.0406912	-0.26872	0.00625372	0.00625372	0.915799	0.0845115
ctg7180000001728_orf00371	212119	213459	glimmer prediction	-0.553803	-0.553803	0.0838198	-0.0195265	0.000157171	0.000157171	0.800828	0.91697
R2846_0467	59261	60301	Lipoprotein ApbE	-0.557063	-0.557063	0.421682	0.0780036	3.89e-12	3.89e-12	0.0286923	0.590771
R2846_0541	21131	21886	Conserved hypothetical protein	-0.558016	-0.558016	-1.33553	-0.829258	0.0725523	0.0725523	2.08e-08	3.11e-07
R2846_1205	133668	134852	Cell division protein FtsW	-0.560001	-0.560001	-0.258055	0.178098	3.07e-07	3.07e-07	0.112536	0.108175
R2846_0796	21864	23912	Methionyl-tRNA synthetase	-0.560213	-0.560213	-0.28801	-0.0531478	1.92e-06	1.92e-06	0.0173815	0.61951
R2846_0078	9713	10636	Ribokinase	-0.562253	-0.562253	-0.900824	-0.960774	1.29e-05	1.29e-05	6.08e-15	5.33e-12
R2846_0243	38965	41256	GTP pyrophosphokinase	-0.563957	-0.563957	-0.387124	-0.536594	8.57e-10	8.57e-10	0.00581994	3.14e-08
R2846_1633	12089	15985	Conserved hypothetical protein	-0.564312	-0.564312	0.403311	0.236494	8.46e-08	8.46e-08	9.01e-06	0.000881755
CGSHiEE_05665	6187	6867	conserved hypothetical phosphate transport regulator	-0.567627	-0.567627	0.0809403	-0.510233	0.00016123	0.00016123	0.868306	0.0481339
R2846_0021	13649	14101	Transcriptional regulator of asparagine biosynthesis	-0.569289	-0.569289	-1.36323	-1.37574	0.0187483	0.0187483	4.29e-08	6.9e-07
R2846_0388	9550	10836	Conserved hypothetical protein	-0.569789	-0.569789	-0.333646	-0.289448	3.64e-06	3.64e-06	0.0104828	0.0370268
R2846_1383	329495	330403	Glycyl-tRNA synthetase, alpha subunit	-0.572781	-0.572781	-0.292819	-0.313101	0.000147883	0.000147883	0.239784	0.0297843
R2846_0361	20357	20650	General secretory pathway component YajC	-0.574234	-0.574234	-0.448185	-0.24348	0.000480064	0.000480064	0.110104	0.565893
R2846_1292	228801	229412	Conserved hypothetical protein	-0.574643	-0.574643	-0.833375	-0.651248	5.16e-07	5.16e-07	9.48e-17	1.59e-11
R2846_0128	58958	59149	Toxin/antitoxin locus vapDX, antitoxin protein VapX	-0.575774	-0.575774	-0.487603	-0.562007	0.000712051	0.000712051	0.0369879	0.01096
R2846_1486	435315	437063	Inner membrane hydrolase YejM	-0.576638	-0.576638	-0.559041	-0.492659	0.000538872	0.000538872	4.09e-11	2.17e-12
R2846_1225	156825	157496	Deoxyribose-phosphate aldolase	-0.576749	-0.576749	-1.27896	-1.02498	4.82e-18	4.82e-18	7.47e-11	8.3e-27
R2846_1430	377807	379405	bifunctional phosphoribosylaminoimidazolecarboxamide formyltransferase/IMP cyclohydrolase	-0.589007	-0.589007	-2.04185	-1.55948	3.29e-09	3.29e-09	2.29e-28	4.47e-28
R2846_0919	12378	14255	1-deoxyxylulose-5-phosphate synthase	-0.589096	-0.589096	0.266221	0.212319	2.69e-09	2.69e-09	0.0812307	0.00589572
R2846_0229	52926	53528	Periplasmic nitrate reductase, cytochrome C-type protein NapC	-0.589908	-0.589908	-0.223868	-0.869802	0.00716837	0.00716837	0.333641	0.00414014
R2846_0627	29514	30953	Putative membrane pump protein	-0.594329	-0.594329	0.053908	0.233086	2.06e-08	2.06e-08	0.703854	0.119477
ctg7180000001720_orf00058	29910	32891	glimmer prediction	-0.59433	-0.59433	-0.424509	-0.27452	1.15e-07	1.15e-07	3.96e-12	0.0249231
R2846_0734	97538	99808	Ribonucleoside-diphosphate reductase 1, alpha subunit	-0.598459	-0.598459	0.15774	0.729616	3.32e-09	3.32e-09	0.359854	1.05e-06
R2846_1407	353369	353779	NTP pyrophosphohydrolase (MutT) (7,8-dihydro-8-oxoguanine-triphosphatase)	-0.601813	-0.601813	0.342689	0.313552	0.00555761	0.00555761	0.218959	0.248846
R2846_1352	299669	300343	Catabolite gene activator (Crp)	-0.602528	-0.602528	-1.01079	-1.00206	1.68e-13	1.68e-13	1.31e-37	6.06e-36
R2846_0924	8891	9769	5,10-methylenetetrahydrofolate reductase	-0.602756	-0.602756	-0.563433	-0.997559	0.00880425	0.00880425	0.0608023	2.27e-09
ctg7180000001706_orf00157	90772	91053	glimmer prediction	-0.608246	-0.608246	-0.128194	-1.0062	0.372008	0.372008	0.837975	0.0219554
R2846_1353	300328	300579	Conserved hypothetical protein	-0.609134	-0.609134	-0.545635	-0.611097	0.000216989	0.000216989	0.0549975	0.0119179
R2846_0509	28152	28682	Putative inorganic pyrophosphatase	-0.609505	-0.609505	-1.23132	-0.274415	7.95e-06	7.95e-06	6.8e-11	0.0303825
R2846_1241	174818	175735	cytochrome c maturation heme lyase subunit CcmH2	-0.609802	-0.609802	-0.633981	-0.657276	1.15e-06	1.15e-06	0.000100854	2.41e-05
CGSHiGG_00285	128	1882	5-methylaminomethyl-2-thiouridine methyltransferase	-0.613159	-0.613159	-0.702389	-0.535883	1.67e-06	1.67e-06	4.89e-05	0.000116801
R2846_0493	12819	13721	N-acetylmannosamine kinase	-0.613544	-0.613544	-1.63709	-0.875606	4.53e-05	4.53e-05	3.06e-24	3.96e-13
ctg7180000001724_orf00004	1664	2566	glimmer prediction	-0.615699	-0.615699	0.693633	0.619223	0.00994068	0.00994068	0.0021347	0.0036506
R2846_0118	50009	50884	Conserved hypothetical protein	-0.616026	-0.616026	-0.664881	-0.603692	3.72e-05	3.72e-05	0.0157585	1.94e-06
R2846_0743	88116	89810	D-lactate dehydrogenase	-0.618773	-0.618773	-0.606642	-0.285502	4.83e-06	4.83e-06	1.93e-10	0.0663233
ctg7180000001728_orf00213	116104	116244	glimmer prediction	-0.619638	-0.619638	0.857735	0.890128	0.121036	0.121036	0.0242916	0.00205902
R2846_0155	83735	85102	Phosphatidylserine synthase	-0.6234	-0.6234	-0.715424	-0.573762	2.27e-10	2.27e-10	8.07e-14	4.18e-15
R2846_0859	61092	61787	Phosphate regulon transcriptional regulatory protein	-0.623892	-0.623892	-0.4927	-0.840616	8e-15	8e-15	1.82e-08	8.22e-10
R2846_0037	28684	28902	translation initiation factor 1 (IF-1)	-0.625344	-0.625344	-0.0774316	-0.52489	0.0442709	0.0442709	0.928688	0.163145
R2846_1561	12396	13076	Conserved hypothetical protein	-0.625429	-0.625429	-0.0836611	-0.0059911	0.00202557	0.00202557	0.657825	0.972937
ctg7180000001706_orf00105	55629	55739	glimmer prediction	-0.627365	-0.627365	-2.11209	-1.81271	0.0497643	0.0497643	5.3e-05	1.6e-05
ctg7180000001710_orf00078	45187	45306	glimmer prediction	-0.629982	-0.629982	1.55796	0.160302	0.323823	0.323823	0.0250611	0.812714
R2846_0789	30319	32967	DNA gyrase subunit A	-0.633377	-0.633377	-0.0565614	0.162889	1.78e-19	1.78e-19	0.592046	0.150197
R2846_0127	57588	58886	Putative hemolysin	-0.63789	-0.63789	0.275908	0.170483	3.77e-10	3.77e-10	0.0110614	0.117497
R2846_1238	171879	173891	NAD-dependent DNA ligase	-0.642009	-0.642009	-0.290826	0.527493	9.95e-08	9.95e-08	0.367147	0.0190395
ctg7180000001724_orf00011	3323	4138	glimmer prediction	-0.642506	-0.642506	0.496107	0.90861	1.02e-10	1.02e-10	3.28e-05	3.8e-09
R2846_0716	120628	121641	Arabinose-5-phosphate isomerase	-0.643042	-0.643042	-0.671831	-0.685491	1.97e-06	1.97e-06	0.00199316	0.0207185
ctg7180000001729_orf00042	20380	20697	glimmer prediction	-0.648483	-0.648483	0.688646	0.0771631	0.0115413	0.0115413	0.0164919	0.822393
R2846_1592	48961	49683	1-acyl-glycerol-3-phosphate acyltransferase	-0.649831	-0.649831	-0.588002	-0.601244	2.9e-07	2.9e-07	0.0023975	9.39e-05
R2846_0540	18583	20955	Probable type I restriction modification system, methylase component HsdM2	-0.652038	-0.652038	-0.00205374	-0.216147	2.02e-15	2.02e-15	0.991715	0.0524391
R2846_1410	357054	357368	Hypothetical protein	-0.653771	-0.653771	-0.00758927	-1.54702	0.1997	0.1997	0.991552	0.00849579
R2846_0485	3953	4660	Putative 4-phosphopantetheinyl transferase	-0.65792	-0.65792	-0.454372	0.148995	7.75e-05	7.75e-05	0.0341837	0.590771
R2846_0625	32533	34035	Citrate lyase alpha chain, citrate-ACP transferase	-0.658462	-0.658462	-0.248788	0.287326	2.87e-09	2.87e-09	0.434616	0.104239
R2846_1148	77596	78765	Succinyl-CoA synthetase, beta subunit	-0.663548	-0.663548	-0.391021	0.264705	0.00184683	0.00184683	0.129862	0.202387
R2846_0582	76135	76617	7,8-dihydro-6-hydroxymethylpterin- pyrophosphokinase	-0.667335	-0.667335	1.22399	0.899909	0.0435371	0.0435371	9.69e-07	0.0206819
R2846_0457	48994	49908	N-acetyl-D-glucosamine kinase	-0.669533	-0.669533	-1.07349	-1.40143	5.33e-09	5.33e-09	4.1e-12	1.05e-12
R2846_0230	52459	52911	Periplasmic nitrate reductase, small subunit B	-0.677126	-0.677126	0.00421361	-0.650065	0.00541202	0.00541202	0.988266	0.150905
R2846_0728	107702	108262	Conserved hypothetical protein	-0.679762	-0.679762	0.139608	-0.204299	3.83e-07	3.83e-07	0.554888	0.204814
R2846_1634	11104	12081	Hypothetical protein	-0.681287	-0.681287	0.0145816	0.318774	4.7e-05	4.7e-05	0.948502	0.00642156
R2846_1195	122982	123476	PtsN-like protein	-0.681758	-0.681758	0.400523	0.389731	0.00171442	0.00171442	0.10465	0.0257215
R2846_0715	121651	122193	3-deoxy-D-manno-octulosonate 8-phosphate phosphatase	-0.682852	-0.682852	0.46604	0.728454	7.46e-05	7.46e-05	0.0249888	6.68e-06
R2846_0275	10968	11528	Conserved hypothetical protein	-0.686004	-0.686004	0.408943	0.496051	0.0291688	0.0291688	0.119512	0.0162614
CGSHiEE_05650	5249	5485	hypothetical protein	-0.691657	-0.691657	-0.993571	-0.658169	1.61e-09	1.61e-09	0.00400439	3.28e-05
R2846_1210	140238	142070	Peptidoglycan synthetase FtsI	-0.693668	-0.693668	-0.331941	-0.369532	8.39e-12	8.39e-12	0.000189645	0.00338032
R2846_1500	447925	448389	Acyl-CoA thioesterase YciA	-0.695646	-0.695646	-0.217142	-0.210314	1.86e-06	1.86e-06	0.441678	0.242592
R2846_1628	20081	20830	Stationary-phase survival protein SurE	-0.696541	-0.696541	-0.345421	-0.537138	0.000327374	0.000327374	0.0276519	0.00283613
R2846_1599	59334	59960	nitrate/nitrite response regulator protein	-0.696906	-0.696906	-1.90132	-1.45712	5.37e-14	5.37e-14	2.7e-53	1.15e-08
R2846_1303	240833	242449	Thiamin ABC transporter, permease protein	-0.697828	-0.697828	-0.018282	-0.115999	0.00238236	0.00238236	0.928688	0.587273
ctg7180000001718_orf00018	8652	8786	glimmer prediction	-0.699083	-0.699083	1.146	0.606882	0.0194247	0.0194247	0.000295491	0.0387148
R2846_0470	62293	62919	Na+-transporting NADH:ubiquinone oxidoreductase, subunit NqrD	-0.699392	-0.699392	0.260501	0.52963	2.4e-05	2.4e-05	0.15065	0.00081291
ctg7180000001705_orf00002	588	1082	glimmer prediction	-0.700989	-0.700989	0.185207	0.465204	0.000601913	0.000601913	0.582894	0.0291543
R2846_0365	24798	25148	Putative oxidoreductase	-0.701006	-0.701006	-1.02885	-0.93964	0.00955046	0.00955046	0.0431676	0.00189402
R2846_0622	35247	36254	Citrate lyase synthetase (citrate (pro-3S)-lyase ligase)	-0.702669	-0.702669	-0.904386	-0.668267	1.13e-07	1.13e-07	0.000522355	2.29e-06
R2846_1141	70019	72154	Phosphate acetyltransferase	-0.702816	-0.702816	0.189802	0.857953	3.87e-09	3.87e-09	0.314984	1.24e-15
R2846_1207	136299	137381	Phospho-N-acetylmuramoyl-pentapeptide- transferase E	-0.703215	-0.703215	0.0176909	-0.0776398	0.000552683	0.000552683	0.928688	0.785775
ctg7180000001720_orf00082	42639	42815	glimmer prediction	-0.705184	-0.705184	-0.286348	-0.82133	0.0159461	0.0159461	0.421556	0.000624138
R2846_0764	62977	64125	Chaperone Hsp40, co-chaperone with DnaK	-0.708563	-0.708563	0.8074	1.32531	0.000224153	0.000224153	6.2e-13	3.16e-38
R2846_1356	301767	302969	4-phosphopantothenoylcysteine decarboxylase/phosphopantothenoylcysteine synthetase	-0.708887	-0.708887	-0.730713	-0.752682	3.26e-16	3.26e-16	4.21e-07	5.05e-15
ctg7180000001729_orf00099	57717	57833	glimmer prediction	-0.709423	-0.709423	-1.43017	-1.33717	0.072982	0.072982	0.00441717	0.0110163
ctg7180000001713_orf00006	9138	9260	glimmer prediction	-0.710953	-0.710953	0.470181	1.80432	0.277528	0.277528	0.502011	0.00337158
R2846_0504	22756	23964	Sugar efflux transporter SotB	-0.712799	-0.712799	-0.171048	0.0442228	0.0013013	0.0013013	0.524886	0.901443
R2846_0234	47905	48186	Periplasmic nitrate reductase assembly protein NapD	-0.715038	-0.715038	-0.951893	-2.0504	0.0034574	0.0034574	0.012086	3.12e-11
R2846_1719	5102	6478	TRK system potassium uptake protein	-0.720729	-0.720729	-0.0755701	0.302559	6.67e-07	6.67e-07	0.562559	0.00522039
R2846_0452	44240	44527	Sec-independent protein secretion pathway component TatA	-0.72121	-0.72121	-1.50382	-1.73634	3.65e-07	3.65e-07	1.43e-27	6.66e-19
R2846_1174	101092	101436	Conserved hypothetical protein	-0.721852	-0.721852	-1.49993	-1.14639	1.31e-08	1.31e-08	1.32e-15	2.23e-16
R2846_1181	109424	110395	Ferrochelatase	-0.721975	-0.721975	-0.465822	-0.230597	0.004856	0.004856	0.020589	0.139275
R2846_0626	30955	32352	CitXG bifunctional protein	-0.726411	-0.726411	0.0189733	0.0996921	4.34e-10	4.34e-10	0.913815	0.527521
ctg7180000001724_orf00027	12173	13444	glimmer prediction	-0.730011	-0.730011	0.0759152	0.137127	1.31e-06	1.31e-06	0.58502	NA
R2846_1632	15995	17731	Conserved hypothetical protein	-0.734661	-0.734661	-0.0600194	-0.0403938	1.62e-05	1.62e-05	0.603125	0.754345
R2846_0864	56316	56903	Ferritin protein A1	-0.73474	-0.73474	-2.27052	-1.53617	6.16e-06	6.16e-06	6.14e-27	2.34e-12
R2846_0151	78865	80697	Glucosamine-fructose-6-phosphate aminotransferase	-0.735117	-0.735117	-0.945843	-0.568094	1.15e-10	1.15e-10	0.0021457	1.29e-08
R2846_0929	4901	5632	Molybdopterin biosynthesis protein MoeB	-0.735843	-0.735843	0.124421	0.026918	0.000932867	0.000932867	0.603419	0.945566
R2846_0471	62919	63653	Na+-transporting NADH:ubiquinone oxidoreductase, subunit NqrC	-0.737327	-0.737327	0.378937	0.357767	1.14e-10	1.14e-10	0.000942652	0.00443501
ctg7180000001718_orf00024	9327	11588	glimmer prediction	-0.738645	-0.738645	-0.777839	-1.08304	6.48e-11	6.48e-11	2.76e-16	8.6e-12
R2846_0373	33700	34167	Putative sugar isomerase	-0.74183	-0.74183	-1.34533	-1.16818	2.61e-06	2.61e-06	4.3e-20	7.9e-26
ctg7180000001705_orf00003	1283	1705	glimmer prediction	-0.746194	-0.746194	-1.36197	-0.912492	1.37e-06	1.37e-06	2.25e-19	4.01e-07
R2846_1118	42576	44270	Peptide ABC transporter system, periplasmic binding protein SapA	-0.747358	-0.747358	-0.400112	-0.110174	7.28e-09	7.28e-09	0.00588967	0.570591
R2846_0392	3596	4399	Serine acetyltransferase	-0.752439	-0.752439	0.135868	0.186135	5.56e-07	5.56e-07	0.542039	0.260339
ctg7180000001729_orf00046	22473	24788	glimmer prediction	-0.752859	-0.752859	-0.758643	-0.500324	1.16e-20	1.16e-20	9.52e-06	4.86e-10
ctg7180000001728_orf00409	232425	232649	glimmer prediction	-0.754033	-0.754033	-1.69981	-1.3046	0.0426945	0.0426945	0.000548474	0.000269142
R2846_1135	64579	65034	Arginine repressor	-0.755855	-0.755855	-0.599762	-0.840914	0.00145475	0.00145475	0.0656794	0.00240543
HI_1472	15853	16908	iron chelatin ABC transporter, periplasmic-binding protein, putative	-0.756399	-0.756399	-0.434755	-0.438707	2.98e-14	2.98e-14	0.000924855	0.00627275
R2846_0424	14113	16152	Oligopeptidase A	-0.757605	-0.757605	-0.156761	0.205827	9.76e-26	9.76e-26	0.451413	0.0756051
ctg7180000001719_orf00015	8929	10110	glimmer prediction	-0.762668	-0.762668	0.229273	0.17453	1.32e-13	1.32e-13	0.161802	0.0909527
R2846_1594	51214	53562	LPS assembly OM complex LptDE, protein LptD	-0.763245	-0.763245	-0.51126	-0.199486	1.89e-08	1.89e-08	1.06e-12	0.006764
R2846_0719	117960	118973	Molybdenum cofactor biosynthesis protein A	-0.76397	-0.76397	-1.69055	-1.99914	3.87e-09	3.87e-09	1.42e-25	2.43e-33
R2846_1312	252587	252847	Conserved hypothetical protein	-0.766081	-0.766081	1.07815	0.842843	0.00299987	0.00299987	5.83e-09	6.88e-06
ctg7180000001724_orf00023	8328	9425	glimmer prediction	-0.773687	-0.773687	-0.938117	-1.46956	7.7e-09	7.7e-09	0.000196453	2.65e-14
R2846_0433	25661	26434	Hypothetical protein	-0.77736	-0.77736	-0.709396	-0.459425	5.42e-08	5.42e-08	6e-07	0.0181987
R2846_1355	301264	301719	Deoxyuridine 5-triphosphate nucleotidohydrolase	-0.778364	-0.778364	-0.631786	-0.47844	1.26e-08	1.26e-08	0.00162791	0.0127451
R2846_0649	4859	6973	(p)ppGpp synthetase II/ guanosine-3,5-bis pyrophosphate 3-pyrophosphohydrolase	-0.778708	-0.778708	-0.00857877	-0.26184	8e-20	8e-20	0.944054	0.0166283
R2846_0330	40332	40961	Probable outer membrane protein assembly complex subunit NlpB	-0.781421	-0.781421	-1.1322	-1.11633	1.13e-05	1.13e-05	1.12e-10	1.03e-14
R2846_1120	45225	46112	Peptide ABC transporter system, permease protein SapC	-0.786377	-0.786377	-0.192258	-0.0344864	9.72e-05	9.72e-05	0.712076	0.878814
R2846_1720	3737	5089	16S rRNA m5C967 methyltransferase	-0.787831	-0.787831	0.0807732	0.353219	5.31e-12	5.31e-12	0.681168	0.145351
R2846_1475	425520	427169	Dipeptide/Heme ABC transport system, periplasmic binding protein	-0.789821	-0.789821	-1.35624	-1.12471	1.33e-12	1.33e-12	4.72e-13	1.84e-17
ctg7180000001723_orf00007	1376	2638	glimmer prediction	-0.794184	-0.794184	0.0305748	-0.203789	1.7e-15	1.7e-15	0.78107	0.0169019
R2846_0051	38405	39823	Aspartate ammonia-lyase (aspartase)	-0.797279	-0.797279	-0.127899	0.561174	1.19e-21	1.19e-21	0.273865	2.65e-06
R2846_0556	38227	39504	Threonine synthase	-0.798428	-0.798428	0.0371504	0.370458	5.4e-07	5.4e-07	0.86981	0.0187536
R2846_0104	34374	35039	phosphoribosyl-AMP cyclohydrolase/phosphoribosyl-ATP pyrophosphohydrolase	-0.800934	-0.800934	-0.463785	-0.751533	4.57e-17	4.57e-17	0.000273817	0.000977436
R2846_0442	32739	33812	Chorismate synthase (5-enolpyruvylshikimate-3-phosphate phospholyase)	-0.802539	-0.802539	-0.0977726	0.00778504	2.97e-20	2.97e-20	0.39662	0.970336
R2846_0640	17002	17940	Formate dehydrogenase-N, Fe-S beta subunit, nitrate-inducible	-0.804299	-0.804299	-0.0882428	0.0788262	1.08e-11	1.08e-11	0.699526	0.461231
R2846_0073	5659	6378	Conserved hypothetical protein	-0.805541	-0.805541	-0.564134	-0.407561	0.000164527	0.000164527	0.0956131	0.132501
R2846_0290	119	325	Copper chaperone protein	-0.806037	-0.806037	-1.52522	-0.762941	5.05e-13	5.05e-13	5.15e-15	2.72e-08
ctg7180000001709_orf00043	24104	25246	glimmer prediction	-0.807854	-0.807854	-0.921754	-0.718956	1.75e-11	1.75e-11	7.53e-22	9.59e-08
ctg7180000001728_orf00003	990	1103	glimmer prediction	-0.812108	-0.812108	1.05867	1.44823	0.269243	0.269243	0.147026	0.0178039
R2846_0882	40105	40713	Conserved hypothetical protein	-0.813831	-0.813831	-0.733971	-0.77502	2.8e-08	2.8e-08	0.0166302	1.27e-06
R2846_0421	9907	11061	Anticodon nuclease	-0.8296	-0.8296	-0.465761	-0.705064	2.79e-05	2.79e-05	0.0811104	0.0205995
R2846_0555	37240	38184	Homoserine kinase	-0.829729	-0.829729	-0.4605	0.440015	1.28e-09	1.28e-09	0.0130671	0.000442551
R2846_1499	447612	447908	Conserved hypothetical protein	-0.833383	-0.833383	0.177349	0.123503	2.22e-05	2.22e-05	0.402591	0.558514
R2846_0102	32294	32722	Membrane-bound ATP synthase, F1 sector, epsilon-subunit	-0.841013	-0.841013	-0.171552	0.414872	0.00060595	0.00060595	0.493828	0.130908
R2846_0035	26770	27801	alpha-1,6-DD-heptosyltransferase	-0.847745	-0.847745	-1.20273	-0.619355	4.51e-11	4.51e-11	9.56e-13	1.53e-06
ctg7180000001709_orf00041	21319	22617	glimmer prediction	-0.851755	-0.851755	-0.323812	-0.964001	7.82e-12	7.82e-12	0.262844	3.16e-10
R2846_0683	26421	27086	Probable two-component regulator,transcriptional regulatory component QseB	-0.854073	-0.854073	0.5197	-0.184271	0.0162803	0.0162803	0.0157422	0.289407
R2846_1651	1788	3236	Glycerol-3-phosphate permease	-0.854432	-0.854432	-0.599621	0.0291346	4.32e-10	4.32e-10	0.000233162	0.887367
R2846_1510	458274	458822	Conserved hypothetical protein	-0.854999	-0.854999	-0.781073	-0.514347	5.7e-21	5.7e-21	2.05e-07	1.75e-06
R2846_0231	51599	52462	Putative ferredoxin-type protein NapH	-0.856916	-0.856916	-0.430903	-1.19669	0.062071	0.062071	0.49211	0.000354935
R2846_1721	2781	3737	Methionyl-tRNA formyltransferase	-0.857964	-0.857964	0.0200397	0.409488	1.45e-07	1.45e-07	0.973011	1.09e-06
ctg7180000001719_orf00040	23874	24509	glimmer prediction	-0.860598	-0.860598	-0.985458	-0.621235	7.62e-05	7.62e-05	6.66e-05	0.000417171
R2846_1242	175736	176197	cytochrome c maturation heme lyase subunit CcmH1	-0.862078	-0.862078	-0.277534	-1.18746	0.000714304	0.000714304	0.281185	0.00032432
R2846_0393	2771	3586	Shikimate 5-dehydrogenase (SHD-L)	-0.866815	-0.866815	0.308387	0.0671457	0.00256201	0.00256201	0.0805145	0.816559
R2846_0282	3381	4598	Type II secretory pathway, component PilC	-0.871569	-0.871569	-0.915187	-0.674955	9.31e-18	9.31e-18	5.97e-09	4.16e-09
ctg7180000001728_orf00331	190379	191059	glimmer prediction	-0.878522	-0.878522	-0.845347	-0.583343	7.9e-18	7.9e-18	1.39e-28	1.76e-05
ctg7180000001723_orf00108	57102	57500	glimmer prediction	-0.880117	-0.880117	-0.639111	-0.758014	0.00355904	0.00355904	0.143135	0.0513811
CGSHiEE_05800	28431	28781	putative translation initiation inhibitor, YjgF family protein	-0.880282	-0.880282	-1.392	-0.533999	2.3e-07	2.3e-07	0.00154755	0.00257114
ctg7180000001720_orf00019	8994	9179	glimmer prediction	-0.880968	-0.880968	-1.93554	-1.02024	0.00140764	0.00140764	3.52e-08	0.00719961
R2846_0016	6039	8351	Probable transcription accessory protein Tex	-0.883216	-0.883216	-0.197504	-0.0757284	7.98e-10	7.98e-10	0.0513615	0.439166
R2846_0242	41271	41627	Diacylglycerol kinase	-0.891581	-0.891581	-0.124802	-0.703255	0.00331042	0.00331042	0.589236	0.000129727
R2846_1473	424245	424451	Hypothetical protein	-0.891797	-0.891797	0.880392	0.518881	0.0251455	0.0251455	0.010332	0.10633
R2846_1412	357917	358768	Thymidylate synthetase	-0.893456	-0.893456	0.330139	0.402833	4.35e-05	4.35e-05	0.231228	0.0396049
R2846_1243	176197	176742	heme lyase/disulfide oxidoreductase (DsbE)	-0.895514	-0.895514	-0.64936	-0.550202	1.2e-17	1.2e-17	0.129862	0.0512421
R2846_1611	38723	39115	Conserved hypothetical protein	-0.897264	-0.897264	-1.21881	-1.10981	1.13e-07	1.13e-07	7.13e-07	1.21e-08
R2846_1116	40067	41050	Putative restriction endonuclease	-0.898393	-0.898393	-0.832506	-0.518539	3.44e-21	3.44e-21	4.5e-11	1.01e-07
R2846_1583	35398	35907	Protein export chaperone SecB	-0.902574	-0.902574	-0.985467	-0.894103	7.54e-08	7.54e-08	5.72e-07	2.5e-06
R2846_0761	67878	68336	Methylglyoxal synthase	-0.909987	-0.909987	-1.00302	-1.05231	2.07e-18	2.07e-18	5.35e-11	6.15e-13
R2846_0753	79473	80168	DNA replication initiation factor Had	-0.911539	-0.911539	0.032511	0.0183989	1e-19	1e-19	0.775601	0.935795
R2846_0690	37220	37963	Conserved hypothetical protein	-0.912481	-0.912481	0.125363	0.497844	1.15e-07	1.15e-07	0.573934	0.1581
R2846_1666	3440	3658	Cell division protein ZapB	-0.913143	-0.913143	-1.62933	-1.2915	2.45e-07	2.45e-07	6.78e-10	5.77e-13
R2846_0667	10384	11718	Argininosuccinate synthetase	-0.91502	-0.91502	-0.479699	0.0482291	5.41e-14	5.41e-14	6.47e-10	0.565893
R2846_1311	250962	252587	Inner membrane translocation protein YidC	-0.916327	-0.916327	0.603965	0.434895	5.45e-15	5.45e-15	5.31e-09	6.84e-05
R2846_0954	6336	9971	Exodeoxyribonuclease V, beta subunit	-0.919673	-0.919673	-0.0400682	-0.146059	5.52e-19	5.52e-19	0.735587	0.176804
R2846_0860	60228	60995	Phosphate ABC transport system, ATPase component	-0.921091	-0.921091	-0.22553	-0.266362	2.15e-09	2.15e-09	0.242837	0.173176
R2846_0472	63646	64881	Na+-transporting NADH:ubiquinone oxidoreductase, subunit NqrB	-0.922789	-0.922789	0.36398	0.478283	2.8e-12	2.8e-12	0.000692227	4.17e-13
R2846_1231	163384	164790	Probable Na+/H+ antiporter	-0.92418	-0.92418	-1.25308	-1.38067	3.46e-07	3.46e-07	7.86e-09	6.52e-08
ctg7180000001717_orf00019	10835	11530	glimmer prediction	-0.924691	-0.924691	-0.954899	-0.422904	4.93e-09	4.93e-09	0.000108379	2.82e-05
ctg7180000001714_orf00014	8525	8785	glimmer prediction	-0.92735	-0.92735	-1.27116	-0.440877	0.112321	0.112321	0.0495988	0.451127
R2846_1214	144062	145648	Conserved hypothetical protein	-0.928923	-0.928923	-1.5495	-0.583002	1.87e-11	1.87e-11	7.17e-14	0.000104823
R2846_0105	35039	35815	Imidazole glycerol phosphate synthase, subunit HisF	-0.930197	-0.930197	-0.402332	-0.709978	1.01e-12	1.01e-12	0.0347837	0.000248861
R2846_1337	284518	284775	Conserved hypothetical protein	-0.930682	-0.930682	-0.40088	-0.465279	0.015575	0.015575	0.402591	0.155735
R2846_0249	31501	32211	DNA repair protein RecO	-0.943696	-0.943696	-0.403822	-0.39374	8.77e-06	8.77e-06	0.200696	0.0936167
R2846_0276	10234	10971	16S rRNA m3U1498 methyltransferase	-0.946888	-0.946888	0.00414437	-0.0784161	7.49e-08	7.49e-08	0.987053	0.853411
ctg7180000001728_orf00410	232692	232880	glimmer prediction	-0.952693	-0.952693	-1.3726	-2.29655	0.000246162	0.000246162	0.00213741	4.91e-08
R2846_1211	142083	142406	Cell division protein FtsL	-0.955964	-0.955964	-0.495095	-1.24528	1.22e-07	1.22e-07	0.0235231	3.26e-10
R2846_0043	32340	32630	GroES, chaperone Hsp10	-0.957975	-0.957975	0.0979941	0.437304	0.000285783	0.000285783	0.626287	0.00422459
CGSHiEE_05805	28812	29228	hypothetical protein	-0.958829	-0.958829	-1.50835	-1.10514	3.59e-13	3.59e-13	2.83e-15	2.58e-08
R2846_1506	453585	454583	Galactose operon regulator	-0.96293	-0.96293	-1.61397	-0.341268	4.78e-08	4.78e-08	6.81e-15	0.00503119
ctg7180000001722_orf00151	87714	87827	glimmer prediction	-0.963928	-0.963928	-0.486224	-0.137845	0.0260772	0.0260772	0.440814	0.788421
R2846_0537	12408	15431	Probable type I restriction modification system, restriction enzyme component HsdR2	-0.971077	-0.971077	-0.065666	-0.0546139	5.6e-10	5.6e-10	0.587487	0.810703
R2846_0773	50734	52773	Excinuclease ABC, subunit B	-0.971458	-0.971458	-0.111858	-0.0265714	2.48e-26	2.48e-26	0.362499	0.815312
R2846_1121	46116	47165	Peptide ABC transporter system, ATPase protein SapD	-0.97222	-0.97222	-0.364422	-0.0395794	1.14e-07	1.14e-07	0.019795	0.870641
ctg7180000001728_orf00339	197013	197249	glimmer prediction	-0.974112	-0.974112	0.179691	-0.317038	1.58e-05	1.58e-05	0.482626	0.254342
ctg7180000001719_orf00027	15408	16658	glimmer prediction	-0.976086	-0.976086	-0.0269546	0.0551037	2.94e-07	2.94e-07	0.93892	0.822393
HI_1475	14333	14746	predicted coding region HI1475	-0.981856	-0.981856	-0.305607	-0.413418	3.18e-06	3.18e-06	0.582937	0.321332
ctg7180000001706_orf00126	67040	71572	glimmer prediction	-0.98758	-0.98758	0.355671	0.649647	4.12e-29	4.12e-29	0.00053422	1.32e-15
R2846_0513	29246	29803	CDP-diacylglycerol--glycerol-3-phosphate 3-phosphatidyltransferase	-0.988237	-0.988237	-0.857245	-0.739119	2.29e-08	2.29e-08	3.39e-06	3.28e-05
R2846_0633	22596	23279	RNase III, dsRNA	-0.989398	-0.989398	0.284314	0.615075	4.62e-05	4.62e-05	0.476379	0.0512689
R2846_0251	29703	31034	Opacity-associated protein A	-0.993887	-0.993887	-0.36939	-0.654229	4.25e-19	4.25e-19	0.00251045	1.26e-06
CGSHiEE_05685	10160	10780	outer membrane lipoprotein LolB precursor	-1.00403	-1.00403	-0.581765	-0.34919	2.05e-16	2.05e-16	0.0959808	0.406974
R2846_1522	471965	473026	Conserved hypothetical protein	-1.00572	-1.00572	-1.7919	-1.46512	5.51e-19	5.51e-19	2.82e-15	7.63e-08
R2846_0697	43867	44634	Transcriptional regulator ModE	-1.007	-1.007	-0.821699	-1.68319	1.85e-21	1.85e-21	0.0109965	3.25e-37
R2846_0422	11063	12253	Probable DNA specificity protein of restriction modification system	-1.01037	-1.01037	-0.8631	-0.434106	9.26e-06	9.26e-06	1.59e-05	0.105169
R2846_0542	22183	24078	Chaperone Hsp90	-1.01204	-1.01204	0.230976	0.397783	1.36e-28	1.36e-28	0.0217998	2.14e-05
ctg7180000001724_orf00017	5903	6763	glimmer prediction	-1.01645	-1.01645	-0.381489	0.239687	2.85e-45	2.85e-45	0.000786194	1.5e-07
R2846_0108	37247	38335	Imidazoleglycerolphosphate dehydratase and histidinol-phosphate phosphatase	-1.01699	-1.01699	-0.807071	-0.684363	5.47e-19	5.47e-19	0.0339983	4.17e-07
R2846_0752	80197	80517	Translation initiation factor Sui1	-1.01891	-1.01891	-0.791121	-0.723824	0.000143604	0.000143604	0.00428853	0.00396638
R2846_0862	58421	59368	Phosphate ABC transport system, permease component	-1.02211	-1.02211	-0.378081	-0.317602	3.82e-22	3.82e-22	6.02e-05	0.000606536
R2846_0089	22598	23101	S-ribosylhomocysteinase (Autoinducer-2 production protein LuxS)	-1.02248	-1.02248	-0.650626	-0.17071	0.000555927	0.000555927	8.59e-05	0.406751
R2846_0865	55799	56296	Ferritin protein A2	-1.02265	-1.02265	-2.39929	-1.8814	1.73e-21	1.73e-21	6.57e-44	1.76e-16
R2846_1411	357396	357917	tRNA-specific adenosine deaminase	-1.02674	-1.02674	-0.493004	-0.11559	0.000130648	0.000130648	0.0903565	0.461231
R2846_0861	59370	60218	Phosphate ABC transport system, permease component	-1.0301	-1.0301	-0.112537	-0.0699311	5.76e-08	5.76e-08	0.635392	0.844591
R2846_0117	47405	49816	ATP-dependent protease La	-1.03355	-1.03355	-0.169782	-0.421765	5.22e-26	5.22e-26	0.239953	0.00581552
R2846_0450	42896	43666	Sec-independent protein secretion pathway component TatC	-1.03601	-1.03601	-1.21427	-1.22193	4.81e-13	4.81e-13	1.32e-20	4.35e-34
R2846_0060	48822	49982	Phosphoglycerate kinase	-1.03673	-1.03673	-1.69543	-1.45129	6.75e-19	6.75e-19	1.63e-45	6.89e-28
R2846_1385	330752	331117	Hypothetical protein	-1.03755	-1.03755	0.0235357	-0.299407	1.15e-28	1.15e-28	0.846708	0.0704743
R2846_1300	236967	238964	Transketolase 1	-1.04617	-1.04617	-0.469779	-0.621254	9.51e-59	9.51e-59	0.0127516	1.04e-11
R2846_0095	26271	27059	Membrane-bound ATP synthase, F0 sector, subunit A	-1.04763	-1.04763	-0.508454	-0.0343682	1.76e-24	1.76e-24	0.0003393	0.800791
ctg7180000001709_orf00025	10935	11906	glimmer prediction	-1.05382	-1.05382	-1.68271	-1.09962	2.16e-13	2.16e-13	5.79e-37	6.61e-17
R2846_0772	52804	54747	Conserved hypothetical protein	-1.05555	-1.05555	0.876843	0.500441	8.31e-13	8.31e-13	1.21e-25	0.00043451
ctg7180000001727_orf00149	87663	87791	glimmer prediction	-1.06077	-1.06077	-0.978509	-0.474368	3.13e-14	3.13e-14	9.62e-08	0.00045336
R2846_0029	20970	21752	Hypothetical protein	-1.06328	-1.06328	-0.194667	-0.932597	2.79e-11	2.79e-11	0.501007	2.12e-09
ctg7180000001720_orf00004	861	2081	glimmer prediction	-1.06502	-1.06502	-1.35062	-1.02642	1.53e-19	1.53e-19	1.22e-22	3.85e-10
CGSHiGG_00305	4645	5859	glutaredoxin 1	-1.06514	-1.06514	-1.01491	-0.678471	4.73e-23	4.73e-23	1.89e-31	2.44e-17
ctg7180000001700_orf00013	8211	9884	glimmer prediction	-1.06751	-1.06751	-0.255649	-0.105073	3.2e-15	3.2e-15	0.0855408	0.586023
ctg7180000001728_orf00314	179344	179547	glimmer prediction	-1.06908	-1.06908	-1.11497	-1.93725	0.0998916	0.0998916	4.45e-05	2.47e-15
ctg7180000001728_orf00317	181057	181695	glimmer prediction	-1.06977	-1.06977	-1.88187	-2.05494	9.96e-35	9.96e-35	2.08e-41	2.69e-71
R2846_0064	53104	54648	Conserved hypothetical protein	-1.07158	-1.07158	-0.812155	-0.502544	8.08e-36	8.08e-36	6.94e-06	1.47e-07
R2846_0806	8340	9377	Hypothetical protein	-1.0727	-1.0727	-0.16193	-0.339605	8.09e-08	8.09e-08	0.589125	0.204814
R2846_1684	19246	19716	phosphopantetheine adenylyltransferase	-1.07336	-1.07336	0.481497	0.110255	1.61e-10	1.61e-10	0.0125531	0.710339
R2846_0970	21711	22721	Conserved hypothetical protein	-1.07696	-1.07696	-0.712061	-0.49356	6.74e-09	6.74e-09	0.000325837	0.0024065
R2846_1519	469131	469688	Ribosome releasing factor	-1.08427	-1.08427	-1.24234	-0.706609	4.64e-14	4.64e-14	1.97e-13	3.97e-05
R2846_0019	11764	12438	2-phosphoglycolate phosphatase	-1.09458	-1.09458	-0.837467	-0.875279	1.13e-07	1.13e-07	6.47e-07	3.8e-09
R2846_1140	68746	69951	Acetate kinase	-1.09478	-1.09478	-0.241955	0.333137	2.97e-37	2.97e-37	0.0745642	4.92e-05
R2846_0232	50760	51599	Putative ferredoxin-type protein NapG	-1.09795	-1.09795	-0.30104	-0.900033	4.64e-12	4.64e-12	0.448103	1.98e-06
R2846_0331	41072	41968	Dihydrodipicolinate synthetase	-1.09923	-1.09923	-1.71571	-1.2151	1.88e-94	1.88e-94	1.51e-158	3.6e-67
R2846_0244	38223	38804	Hypothetical protein	-1.09968	-1.09968	-1.21514	-1.10914	6.09e-27	6.09e-27	5.28e-19	1.3e-08
R2846_0942	911	1540	ATP-dependent protease FtsH	-1.102	-1.102	0.338654	0.00957699	3.46e-22	3.46e-22	0.191431	0.971908
R2846_1208	137375	138748	UDP-N-acetylmuramoyl-tripeptide--D-alanyl-D- alanine ligase	-1.10343	-1.10343	-0.638709	-0.347989	1.67e-55	1.67e-55	4.45e-09	1.08e-05
R2846_1209	138762	140228	UDP-N-acetylmuramoylalanyl-D-glutamate--2, 6-diaminopimelate ligase	-1.10786	-1.10786	-0.768439	-0.751359	8.51e-54	8.51e-54	4.72e-17	9.42e-07
CGSHiEE_05695	11735	12682	ribose-phosphate pyrophosphokinase	-1.10847	-1.10847	-0.526033	-0.585611	2.07e-45	2.07e-45	0.000725177	6.77e-15
R2846_0289	70	195	Copper chaperone protein	-1.10865	-1.10865	-1.50379	-0.42979	1.77e-05	1.77e-05	3.36e-05	0.0857957
R2846_1013	53	679	Phosphocholine transferase LicD	-1.11033	-1.11033	-1.62053	-1.00911	2.07e-08	2.07e-08	2.62e-08	1.63e-05
R2846_1295	232329	233165	Conserved hypothetical protein	-1.11114	-1.11114	-2.00243	-2.047	1.85e-23	1.85e-23	1.26e-15	1.9e-24
ctg7180000001725_orf00014	13948	14094	glimmer prediction	-1.11253	-1.11253	-0.141053	-0.123802	0.00216821	0.00216821	0.78107	0.795401
R2846_0958	11586	12398	Conserved hypothetical protein	-1.12224	-1.12224	-0.613309	-0.787885	4.67e-29	4.67e-29	0.00101965	8.07e-17
R2846_1360	304777	306141	L-2,4-diaminobutyrate:2-ketoglutarate 4-aminotransferase aminotransferase	-1.12412	-1.12412	-1.01618	0.0659171	0.000273987	0.000273987	0.000264959	0.902716
R2846_1429	376335	377621	Phosphoribosylamine-glycine ligase	-1.12925	-1.12925	-1.3517	-1.37179	6.74e-39	6.74e-39	4.73e-08	6.6e-50
R2846_0604	53452	54513	Conserved hypothetical protein	-1.13075	-1.13075	-0.187509	0.219967	3.77e-17	3.77e-17	0.361356	0.278947
R2846_0067	56881	57597	Purine-nucleoside phosphorylase (PNPase)	-1.13111	-1.13111	-0.533456	-0.540549	6.54e-15	6.54e-15	0.0285993	0.000546491
R2846_0930	4509	4832	dsDNA mimic protein	-1.13247	-1.13247	0.0346355	0.0232096	1.1e-12	1.1e-12	0.897269	0.916861
R2846_0451	43676	44236	Sec-independent protein secretion pathway component TatB	-1.13346	-1.13346	-1.55288	-2.02144	8.56e-15	8.56e-15	1.93e-06	6.99e-30
R2846_0332	42069	42536	Thioredoxin-dependent thiol peroxidase	-1.13462	-1.13462	-0.854612	-0.819127	3.16e-13	3.16e-13	0.000443641	0.00192169
R2846_0020	12503	13495	Asparagine synthetase A	-1.14275	-1.14275	-0.957564	-1.44423	3.75e-29	3.75e-29	5.3e-29	4.75e-77
R2846_0419	5812	8895	Type I restriction enzyme R protein HsdR1	-1.14571	-1.14571	-0.61526	-0.392681	3.24e-36	3.24e-36	1.56e-15	2.4e-06
R2846_0668	11874	12746	Phosphoribosylaminoimidazole- succinocarboxamidesynthase	-1.14621	-1.14621	-2.27584	-1.85416	2.6e-41	2.6e-41	1.15e-62	4.12e-52
ctg7180000001724_orf00026	11108	12163	glimmer prediction	-1.14621	-1.14621	-0.464957	0.259954	4.09e-09	4.09e-09	0.000330646	0.0470397
R2846_0953	4414	6336	Exodeoxyribonuclease V, alpha subunit	-1.14981	-1.14981	-0.170713	-0.184177	7.2e-27	7.2e-27	0.105611	0.0638713
R2846_1172	99500	100486	Conserved hypothetical protein	-1.14982	-1.14982	-0.968267	-0.689591	4.48e-12	4.48e-12	4.3e-06	0.0209919
R2846_1125	50140	51144	Fructose-1,6-bisphosphatase	-1.15029	-1.15029	-1.62321	-1.36518	2.32e-45	2.32e-45	8.74e-51	1.22e-38
R2846_1376	321406	322560	Putative cytochrome C-type biogenesis protein	-1.15057	-1.15057	0.304542	0.155105	7.6e-09	7.6e-09	0.499613	0.595483
R2846_0765	61645	62898	Gamma-glutamyl phosphate reductase	-1.15305	-1.15305	-0.101315	0.116255	2.05e-07	2.05e-07	0.638058	0.635122
ctg7180000001718_orf00016	6527	8272	glimmer prediction	-1.15617	-1.15617	0.166264	-0.761282	1.32e-18	1.32e-18	0.302147	1.69e-07
R2846_0100	30005	30874	Membrane-bound ATP synthase, F1 sector, gamma-subunit	-1.15625	-1.15625	-0.289042	0.133391	9.85e-15	9.85e-15	0.163855	0.342024
ctg7180000001709_orf00020	7455	8537	glimmer prediction	-1.15944	-1.15944	-0.118995	0.111683	1.6e-25	1.6e-25	0.426659	0.345029
R2846_1498	445815	447596	Putative soluble lytic murein transglycosylase	-1.16468	-1.16468	-0.359515	-0.241515	8.23e-32	8.23e-32	0.118042	0.0845877
R2846_1204	132601	133656	Undecaprenyl-PP-MurNAc-pentapeptide-UDPGlcNAc GlcNAc transferase	-1.16602	-1.16602	-0.20958	0.0777368	1.07e-15	1.07e-15	0.473059	0.682818
R2846_1354	300601	301260	Nucleoid occlusion protein	-1.17087	-1.17087	-0.592873	-0.431435	4.76e-16	4.76e-16	0.000479437	0.00126395
R2846_0014	4782	5399	Probable transcriptional regulator of fatty acid biosynthesis (FabR)	-1.18322	-1.18322	-0.838963	-0.216841	1.98e-07	1.98e-07	0.00422801	0.303505
ctg7180000001728_orf00257	149587	149784	glimmer prediction	-1.18355	-1.18355	-1.04844	-0.746767	2.01e-09	2.01e-09	0.000886131	0.0062355
ctg7180000001727_orf00011	5279	6175	glimmer prediction	-1.18587	-1.18587	-1.06677	-0.718156	3.56e-16	3.56e-16	4.21e-07	3.63e-07
R2846_1664	2471	2905	D-Tyr-tRNA deacylase	-1.19027	-1.19027	-1.2378	-0.608886	9.91e-22	9.91e-22	2.79e-12	0.000410273
R2846_0456	47371	48816	Putative amino acid symporter	-1.19029	-1.19029	-0.527527	-0.994914	2.29e-12	2.29e-12	0.0504127	0.000406793
R2846_0731	102809	105616	2-oxoglutarate dehydrogenase E1 component	-1.19242	-1.19242	-1.11196	-1.06885	6.7e-51	6.7e-51	1.34e-08	1.02e-22
R2846_0905	24433	25071	Phosphoribosylglycinamide formyltransferase	-1.19707	-1.19707	-1.83812	-1.24885	8.29e-24	8.29e-24	6.13e-11	2.18e-14
ctg7180000001724_orf00015	4983	5513	glimmer prediction	-1.20273	-1.20273	-0.273243	-0.0149864	6.46e-22	6.46e-22	0.119512	0.941448
ctg7180000001721_orf00105	59878	60042	glimmer prediction	-1.2043	-1.2043	-0.460761	-0.580993	0.00587812	0.00587812	0.414449	0.18654
R2846_0679	23194	24921	PTS system, phosphoenolpyruvate-protein phosphotransferase	-1.20488	-1.20488	-0.962761	-0.797438	2.1e-12	2.1e-12	5.94e-11	1.42e-18
ctg7180000001706_orf00159	91461	93221	glimmer prediction	-1.20623	-1.20623	-0.282262	-0.574346	5.18e-43	5.18e-43	0.455079	1.35e-08
R2846_1164	93646	94365	Arginine ABC transporter, periplasmic-binding protein ArtI	-1.20762	-1.20762	-0.237761	-0.113419	3.61e-19	3.61e-19	0.24016	0.312986
R2846_0395	261	1109	Methylenetetrahydrofolate dehydrogenase/methenyltetrahydrofolate cyclohydrolase	-1.20989	-1.20989	-1.08774	-0.457315	7.64e-52	7.64e-52	8.01e-13	9.51e-07
R2846_0065	54657	55445	Conserved hypothetical protein	-1.2156	-1.2156	-0.933449	-0.534482	1.16e-25	1.16e-25	1.38e-05	3.16e-09
R2846_0554	34780	37227	Aspartokinase I/homoserine dehydrogenase I	-1.21615	-1.21615	-0.737908	-0.296743	2.31e-59	2.31e-59	1.26e-22	3.29e-05
ctg7180000001724_orf00014	5646	5756	glimmer prediction	-1.21821	-1.21821	-0.922011	0.416646	4.63e-06	4.63e-06	0.00134061	0.0367068
R2846_1598	57881	59128	Diaminopimelate decarboxylase	-1.21906	-1.21906	-1.02382	-0.64542	5.25e-25	5.25e-25	2.8e-08	4.16e-06
R2846_1320	262408	263487	DNA replication and repair protein RecF	-1.22122	-1.22122	-0.49546	-0.00207386	1.65e-12	1.65e-12	0.000101124	0.991892
R2846_0101	30891	32264	Membrane-bound ATP synthase, F1 sector, beta-subunit	-1.22578	-1.22578	-0.439593	-0.0186415	4.4e-21	4.4e-21	0.00162597	0.901443
ctg7180000001729_orf00044	20893	22443	glimmer prediction	-1.22643	-1.22643	-0.776257	-0.52621	1.77e-23	1.77e-23	1.43e-16	3.18e-06
R2846_0146	75496	76182	Competence protein F	-1.22805	-1.22805	-0.682104	-0.424096	8.92e-06	8.92e-06	0.191431	0.185738
R2846_1622	25779	27164	L-seryl-tRNA selenium transferase	-1.23	-1.23	-0.815634	-0.591767	8.49e-23	8.49e-23	7.85e-09	0.0138946
R2846_0756	75240	77309	DNA polymerase III, subunits gamma and tau	-1.23355	-1.23355	0.059478	-0.321788	4.85e-31	4.85e-31	0.527593	0.000406573
R2846_0494	13714	14580	Putative transcriptional regulator	-1.236	-1.236	-1.9045	-1.51826	2.61e-10	2.61e-10	1.16e-33	5.8e-29
ctg7180000001713_orf00018	15535	16611	glimmer prediction	-1.24227	-1.24227	-0.343282	-0.0716598	2.94e-07	2.94e-07	0.0484646	0.871528
R2846_0030	21772	23226	6-phosphogluconate dehydrogenase, decarboxylating (6PGD)	-1.24479	-1.24479	-0.364321	-0.0581213	9.07e-26	9.07e-26	0.0180014	0.698371
R2846_1119	44270	45235	Peptide ABC transporter system, permease protein SapB	-1.24846	-1.24846	-0.197799	-0.270981	1.58e-08	1.58e-08	0.264094	0.111431
R2846_0858	61784	63061	Phosphate regulon sensor protein	-1.24994	-1.24994	-0.479494	-0.433297	4.14e-27	4.14e-27	0.0239213	0.000379658
R2846_1328	276682	277263	Conserved hypothetical protein	-1.25219	-1.25219	-0.137364	-0.59258	2.41e-05	2.41e-05	0.657597	0.025356
R2846_0624	34050	34907	Citrate lyase beta chain, citryl-ACP lyase	-1.25238	-1.25238	-0.750233	-0.622464	1.46e-10	1.46e-10	6.17e-06	0.000129503
R2846_0031	23352	23975	Conserved hypothetical protein	-1.25444	-1.25444	-0.205027	-0.680243	6.59e-21	6.59e-21	0.283917	6.05e-06
ctg7180000001728_orf00001	21	965	glimmer prediction	-1.26848	-1.26848	-0.387348	-0.210982	1.5e-21	1.5e-21	5.56e-06	0.0689576
ctg7180000001722_orf00028	14574	17000	glimmer prediction	-1.27053	-1.27053	-0.485028	-0.28286	2.65e-32	2.65e-32	0.000184402	0.000436633
ctg7180000001728_orf00316	180387	181052	glimmer prediction	-1.27199	-1.27199	-1.57685	-0.810486	1.04e-06	1.04e-06	3.51e-05	0.0989713
ctg7180000001719_orf00014	7982	8929	glimmer prediction	-1.27377	-1.27377	-0.626147	-0.390579	1.44e-10	1.44e-10	2.84e-07	0.00591767
R2846_0106	35797	36546	N-(5-phospho-L-ribosyl-formimino)-5-amino-1-(5- phosphoribosyl)-4-imidazolecarboxamide isomerase	-1.27499	-1.27499	-0.750239	-0.684516	1.42e-13	1.42e-13	2.94e-07	2.4e-07
CGSHiEE_05765	24744	25364	cobalt transport protein CbiM	-1.27608	-1.27608	0.424766	0.401659	4.54e-08	4.54e-08	0.0725719	0.213436
R2846_0645	9441	11264	Probable long-chain-fatty-acid--CoA ligase (Long-chain acyl-CoA synthetase) (LACS)	-1.27921	-1.27921	-1.35073	-1.24242	1.45e-12	1.45e-12	1.92e-37	1.12e-24
ctg7180000001709_orf00019	6243	7445	glimmer prediction	-1.28021	-1.28021	-0.570545	-0.269891	8.09e-16	8.09e-16	1.04e-06	0.177719
ctg7180000001720_orf00053	29004	29129	glimmer prediction	-1.28332	-1.28332	0.278314	-1.75034	0.027135	0.027135	0.654818	0.00360001
ctg7180000001714_orf00034	17234	17365	glimmer prediction	-1.29173	-1.29173	0.06109	0.47638	0.0295229	0.0295229	0.93532	0.35545
R2846_1701	34299	35669	Adenylosuccinate lyase	-1.3156	-1.3156	-0.835077	-0.185362	1.07e-48	1.07e-48	1.62e-05	0.132089
R2846_1690	24789	25904	Ribosomal protein S12 methylthiotransferase	-1.31855	-1.31855	-1.57347	-1.24726	2.71e-29	2.71e-29	6.18e-22	1.21e-08
R2846_0730	106247	106885	Conserved hypothetical protein	-1.32121	-1.32121	-0.908092	-0.285222	3.53e-15	3.53e-15	0.0135141	0.10972
R2846_1357	303132	303797	Conserved hypothetical protein	-1.32207	-1.32207	-1.93924	-1.01493	5.34e-14	5.34e-14	4.95e-09	3.31e-07
ctg7180000001709_orf00022	8634	10283	glimmer prediction	-1.32376	-1.32376	-0.442284	-0.0648781	5.34e-41	5.34e-41	3.58e-05	0.73414
ctg7180000001728_orf00312	176883	178829	glimmer prediction	-1.32389	-1.32389	-0.79455	-0.821245	8.05e-20	8.05e-20	6.72e-06	3.76e-09
R2846_0139	68290	69135	Conserved hypothetical protein	-1.32432	-1.32432	-0.888775	-0.643951	9.41e-36	9.41e-36	1.42e-05	0.0057932
R2846_1501	448389	448946	intracellular septation protein A	-1.33715	-1.33715	0.0708257	0.0178269	9.33e-20	9.33e-20	0.648856	0.907047
ctg7180000001726_orf00033	16623	17768	glimmer prediction	-1.33918	-1.33918	-1.36418	-0.954663	3.92e-23	3.92e-23	7.39e-26	2.66e-09
R2846_1161	91175	91981	ATP-dependent DNA ligase	-1.3395	-1.3395	-1.20944	-1.5779	0.000547125	0.000547125	1.1e-06	0.00081291
ctg7180000001728_orf00315	179589	180329	glimmer prediction	-1.35015	-1.35015	-2.54706	-1.36401	1.35e-17	1.35e-17	3.49e-14	1.59e-05
R2846_0402	44006	45775	L-fucose isomerase	-1.35412	-1.35412	-1.21392	-1.76263	2.46e-23	2.46e-23	1.59e-15	1.2e-32
R2846_0912	18380	18598	Cold shock protein CspD	-1.36309	-1.36309	-2.30491	-1.35065	1.16e-11	1.16e-11	1.04e-38	3.04e-06
R2846_0028	20376	20822	Conserved hypothetical protein	-1.36729	-1.36729	-0.0620029	-0.423591	4.35e-15	4.35e-15	0.86981	0.111007
R2846_0034	25866	26729	S-adenosylmethionine-6-N,N-adenosyl (rRNA) dimethyltransferase	-1.37084	-1.37084	-1.2999	-0.399341	7.48e-36	7.48e-36	6.86e-21	0.00238244
HI_1473	14940	15785	molybdenum transport system protein (modD)	-1.37114	-1.37114	-0.132627	0.195713	8.36e-06	8.36e-06	0.554063	0.585622
R2846_0585	71458	73824	Recombination protein Rec2	-1.37586	-1.37586	-1.56858	-0.964918	5.51e-14	5.51e-14	1.18e-15	0.0041049
R2846_0379	40228	41694	Inosine-5-monophosphate dehydrogenase	-1.3805	-1.3805	-1.16558	-1.1089	6.15e-79	6.15e-79	1.78e-50	8.85e-28
ctg7180000001723_orf00106	55627	55740	glimmer prediction	-1.38068	-1.38068	-0.0352693	-0.0688353	0.0193653	0.0193653	0.962686	0.928428
R2846_0378	38547	40118	GMP synthetase (glutamine-hydrolyzing)	-1.38139	-1.38139	-0.280741	0.055042	2.46e-33	2.46e-33	0.0347837	0.690594
R2846_1196	123494	124351	Conserved hypothetical protein	-1.38799	-1.38799	-0.294039	-0.0190348	2.87e-22	2.87e-22	0.088442	NA
R2846_1593	49685	51094	repressor protein for FtsI	-1.39323	-1.39323	-1.20714	-0.662789	5.74e-19	5.74e-19	1.41e-09	8.57e-05
ctg7180000001706_orf00128	71572	72303	glimmer prediction	-1.39956	-1.39956	-0.0787451	0.193858	8.57e-09	8.57e-09	0.778848	0.154921
R2846_1206	134874	136187	UDP-N-acetylmuramoylalanine-D-glutamate ligase	-1.40215	-1.40215	-0.429918	-0.429172	2.36e-23	2.36e-23	0.00360981	4.32e-05
ctg7180000001710_orf00039	20123	20239	glimmer prediction	-1.41211	-1.41211	0.740212	-0.185324	0.0313151	0.0313151	0.324016	NA
R2846_1665	2902	3342	FMN-binding protein MioC	-1.41338	-1.41338	-1.49577	-0.576072	1.44e-22	1.44e-22	5.28e-12	0.00114797
R2846_0099	28448	29989	Membrane-bound ATP synthase, F1 sector, alpha-subunit	-1.41907	-1.41907	-0.514811	-0.129813	1.06e-51	1.06e-51	2.63e-05	0.187466
R2846_0488	6933	7367	Hypothetical protein	-1.4269	-1.4269	-0.915904	-1.43147	4.25e-10	4.25e-10	0.00486319	2.53e-07
R2846_0093	25139	25750	16S rRNA 7-methylguanosine methyltransferase GidB	-1.42855	-1.42855	-1.27368	-1.30292	1.01e-43	1.01e-43	1.43e-13	1.84e-08
R2846_0818	2521	3216	Putative murein hydrolase effector LrgB	-1.4303	-1.4303	-0.387725	-0.349864	2.59e-13	2.59e-13	0.217925	0.0915988
R2846_0027	19667	20365	Probable 6-phosphogluconolactonase (6PGL)	-1.43419	-1.43419	-0.28922	0.0485349	4.31e-33	4.31e-33	0.042435	0.881794
R2846_1503	449832	450842	Galactoside ABC transporter, permease protein	-1.43731	-1.43731	-1.29513	-0.292739	5.52e-27	5.52e-27	8.01e-08	0.0379082
R2846_0281	4595	6058	Type II secretory pathway, ATPase component PilB	-1.43787	-1.43787	-1.01981	-1.44367	6.2e-21	6.2e-21	8.45e-08	5.7e-27
R2846_1649	964	1443	Hypothetical protein	-1.44314	-1.44314	-0.803639	-0.660271	2.97e-55	2.97e-55	1.96e-11	5.94e-14
R2846_0235	47382	47912	Putative ferredoxin-type protein NapF	-1.44547	-1.44547	-1.99048	-1.85918	9.76e-14	9.76e-14	3.51e-09	2.55e-13
R2846_0763	64212	66119	Molecular chaperone DnaK (Hsp70)	-1.44937	-1.44937	0.163048	0.32487	1.37e-81	1.37e-81	0.437274	0.000242301
R2846_0250	31094	31498	Opacity associated protein B	-1.45432	-1.45432	-0.80363	-0.379946	8.69e-09	8.69e-09	0.00694176	0.0917928
R2846_1329	277359	278324	6-phosphofructokinase	-1.47113	-1.47113	-1.51477	-1.36761	4.54e-52	4.54e-52	1.3e-09	1.66e-27
R2846_0408	52089	52910	DL-methionine transporter, periplasmic binding protein MetQ	-1.47251	-1.47251	-1.33862	-0.806276	7.73e-54	7.73e-54	2.9e-15	8.98e-17
ctg7180000001722_orf00010	6830	6955	glimmer prediction	-1.47947	-1.47947	-1.07492	-0.145784	0.0319921	0.0319921	0.13348	0.850276
R2846_0647	7375	8001	Guanylate kinase	-1.50153	-1.50153	-1.77694	-1.28577	4.08e-21	4.08e-21	3.05e-29	4.95e-13
R2846_1375	320879	321409	Putative thiol-disulfide interchange protein	-1.50867	-1.50867	0.517078	0.0846939	2.93e-05	2.93e-05	0.0597146	0.870641
R2846_1370	315933	316616	Putative type II secretory pathway, pseudopilin	-1.5138	-1.5138	-2.00335	-2.06388	1.07e-08	1.07e-08	1.36e-13	4.95e-19
ctg7180000001711_orf00008	2367	2516	glimmer prediction	-1.52333	-1.52333	-0.749926	0.411753	0.0313751	0.0313751	0.287323	0.550326
ctg7180000001717_orf00016	8179	9450	glimmer prediction	-1.52506	-1.52506	-0.817164	-0.546704	1.03e-10	1.03e-10	1.71e-05	9.01e-12
R2846_0042	30671	32317	GroEL, chaperone Hsp60	-1.52889	-1.52889	0.0712752	0.464899	4.26e-54	4.26e-54	0.498168	2.59e-07
R2846_1508	455917	457071	Galactokinase	-1.52947	-1.52947	-1.49866	-1.12858	9.51e-35	9.51e-35	9.19e-27	1.03e-16
R2846_0233	48223	50706	Periplasmic nitrate reductase, subunit A	-1.54506	-1.54506	-1.13772	-1.96235	5.15e-27	5.15e-27	3.24e-27	6.88e-88
R2846_0098	27902	28435	Membrane-bound ATP synthase, F1 sector, delta-subunit	-1.54779	-1.54779	-0.811825	-0.255993	6.33e-40	6.33e-40	1.63e-09	0.0597724
ctg7180000001709_orf00003	717	893	glimmer prediction	-1.5757	-1.5757	0.255361	0.726399	0.00338454	0.00338454	0.628559	0.0406954
R2846_0449	41186	42535	Glutamate dehydrogenase, NADP-specific	-1.57744	-1.57744	-2.21062	-1.54374	1.73e-48	1.73e-48	2.35e-62	3.75e-08
R2846_1653	5210	6508	Anaerobic glycerol-3-phosphate dehydrogenase subunit B	-1.5778	-1.5778	-1.08013	-0.0569897	2.16e-33	2.16e-33	1.01e-05	0.546648
ctg7180000001728_orf00261	150707	150880	glimmer prediction	-1.58955	-1.58955	-0.794295	-0.903419	0.00859252	0.00859252	0.26984	0.141589
ctg7180000001719_orf00017	10125	11414	glimmer prediction	-1.59522	-1.59522	-0.646576	-0.419942	4.45e-19	4.45e-19	0.00694176	0.196686
R2846_0061	50093	51172	Fructose-bisphosphate aldolase, class II	-1.60285	-1.60285	-1.4935	-1.3191	3.34e-43	3.34e-43	3.18e-99	6.57e-30
R2846_0024	16792	17208	Hypothetical protein	-1.62613	-1.62613	-0.0331643	0.438712	1.21e-18	1.21e-18	0.896944	0.00636168
R2846_1219	150608	151543	Oligopeptide ABC transporter, permease protein OppC	-1.63869	-1.63869	-0.851881	-0.320011	1.51e-12	1.51e-12	0.000600743	0.0799065
R2846_0086	18858	20189	Protease HslVU, ATPase subunit	-1.63973	-1.63973	-0.553332	-0.660946	2.53e-57	2.53e-57	0.000337588	6.47e-07
R2846_0096	27115	27369	Membrane-bound ATP synthase, F0 sector, subunit C	-1.64692	-1.64692	-0.938674	-0.469023	6.02e-31	6.02e-31	3.44e-07	0.025998
R2846_1654	6520	7800	Anaerobic glycerol-3-phosphate dehydrogenase subunit C	-1.64835	-1.64835	-0.599733	-0.114941	8.71e-38	8.71e-38	0.0004238	0.478234
R2846_0339	46224	46442	Conserved hypothetical protein	-1.64852	-1.64852	-2.35084	-0.429663	0.00203692	0.00203692	0.000498335	0.539121
R2846_0732	101477	102706	2-oxoglutarate dehydrogenase E2 component dihydrolipoamide succinyltransferase	-1.65277	-1.65277	-1.41056	-1.36383	6.14e-49	6.14e-49	2.73e-94	2.38e-26
R2846_0646	8252	9271	Glyceraldehyde-3-phosphate dehydrogenase	-1.66427	-1.66427	-1.73894	-1.25411	9.83e-53	9.83e-53	9.48e-19	2.16e-18
R2846_0116	46137	47288	Putative oxidase	-1.67184	-1.67184	-0.458901	-0.133766	3.5e-23	3.5e-23	0.00735983	0.536216
R2846_0300	13577	14335	Uridine phosphorylase	-1.68678	-1.68678	-1.7861	-1.43354	5.75e-81	5.75e-81	1.3e-46	6.07e-54
R2846_0240	42305	42643	Glutamine synthetase regulatory protein P-II	-1.68805	-1.68805	-0.971761	-1.06843	1.33e-41	1.33e-41	7.06e-10	6.66e-19
R2846_0754	78163	79407	Probable uracil permease	-1.68811	-1.68811	-0.634351	0.310157	1.06e-59	1.06e-59	4.22e-10	0.161554
R2846_0241	41710	42303	Molybdopterin biosynthesis protein	-1.69511	-1.69511	-0.617747	-0.630268	9.88e-23	9.88e-23	0.0859847	0.0562617
R2846_1511	458834	460126	Aminopeptidase P	-1.70183	-1.70183	-0.608492	-0.933455	4.94e-47	4.94e-47	9.56e-07	1.18e-39
R2846_1650	1545	1688	Hypothetical protein	-1.70684	-1.70684	-0.619494	0.133557	8.21e-11	8.21e-11	0.202209	0.558514
R2846_1661	733	1011	Putative cell division protein ftsB	-1.70749	-1.70749	-1.22275	-0.633747	1.25e-18	1.25e-18	5.19e-07	0.000237766
R2846_1507	454791	455840	Galactose-1-phosphate uridylyltransferase	-1.71567	-1.71567	-1.86167	-0.841553	1.37e-81	1.37e-81	1.31e-48	4.53e-13
R2846_1218	149678	150598	Oligopeptide ABC transporter, permease protein OppB	-1.73185	-1.73185	-0.665121	-0.513676	1.2e-55	1.2e-55	1.92e-06	4.06e-05
R2846_1621	27161	29020	Selenocysteine-tRNA-specific elongation factor	-1.74004	-1.74004	-1.02451	-0.701574	8.74e-54	8.74e-54	1.2e-07	8.75e-10
R2846_0539	16993	18456	Conserved hypothetical protein	-1.77903	-1.77903	-0.808971	-0.432655	1.99e-76	1.99e-76	1.93e-10	0.000678613
R2846_1512	460228	460653	Universal stress protein A	-1.78025	-1.78025	-2.80739	-1.91165	6.28e-32	6.28e-32	2.62e-89	3.13e-34
R2846_1409	356673	356975	Hypothetical protein	-1.78297	-1.78297	0.372848	-0.0311391	1.21e-09	1.21e-09	0.302173	0.913642
R2846_1221	152521	153519	Oligopeptide ABC transporter, ATP-binding protein OppF	-1.78984	-1.78984	-1.10314	-0.855907	1.73e-14	1.73e-14	1.85e-07	1.39e-11
R2846_1578	28134	30566	glycerol-3-phosphate acyltransferase	-1.81227	-1.81227	-1.32827	-1.23393	1.5e-90	1.5e-90	3.36e-42	8.28e-21
ctg7180000001706_orf00058	32263	32382	glimmer prediction	-1.81577	-1.81577	-2.50307	-0.921818	5.51e-09	5.51e-09	7.35e-06	0.00862378
R2846_1739	15786	17315	Putative transport protein	-1.82371	-1.82371	-0.742068	-0.782207	1.23e-17	1.23e-17	0.0661267	0.000392189
R2846_0506	25143	25730	Deoxycytidine triphosphate deaminase (dCTP deaminase)	-1.82952	-1.82952	-0.759791	-0.448048	5.29e-19	5.29e-19	7.17e-09	1.74e-05
R2846_0097	27419	27889	Membrane-bound ATP synthase, F0 sector, subunit B	-1.83478	-1.83478	-1.19601	-0.605251	2.12e-67	2.12e-67	1.98e-21	2.5e-08
R2846_0150	78481	78753	DNA-binding protein HU-alpha	-1.84359	-1.84359	-2.76295	-1.38555	5.12e-08	5.12e-08	9.92e-09	0.00958302
ctg7180000001724_orf00013	5490	5615	glimmer prediction	-1.84544	-1.84544	-0.944463	0.202599	1.47e-06	1.47e-06	0.0547147	0.713285
CGSHiEE_05770	25364	25852	hypothetical protein	-1.85568	-1.85568	-0.16434	0.39983	1.08e-11	1.08e-11	0.644645	0.0157114
R2846_1224	155262	156791	Competence protein ComM	-1.86338	-1.86338	-1.74161	-2.02925	9.02e-45	9.02e-45	2.12e-28	1.64e-53
R2846_0507	25739	26380	Uridine/cytidine kinase	-1.86801	-1.86801	-0.881683	-0.665099	1.04e-85	1.04e-85	1.39e-06	1.98e-17
R2846_0085	17737	18789	Spermidine/putrescine ABC transporter, periplasmic-binding protein	-1.87048	-1.87048	-1.14231	-0.719736	9.64e-55	9.64e-55	2.78e-11	3.76e-06
ctg7180000001717_orf00014	6112	8082	glimmer prediction	-1.88304	-1.88304	-1.36683	-0.815274	2.25e-48	2.25e-48	1.32e-21	3.85e-18
R2846_1377	322557	323759	Conserved hypothetical protein	-1.88344	-1.88344	0.382746	0.228574	3.65e-22	3.65e-22	0.0778594	0.148461
R2846_0863	57310	58329	Phosphate ABC transport system, periplasmic binding protein	-1.90535	-1.90535	-1.39098	-1.12982	1.54e-189	1.54e-189	1.33e-125	4.03e-26
R2846_0534	8390	9133	Hypothetical protein	-1.91598	-1.91598	-2.35266	-2.49506	5.78e-52	5.78e-52	6.7e-29	1.64e-25
R2846_0270	14983	15876	Site-specific, tyrosine recombinase XerD	-1.92112	-1.92112	-0.157275	-0.461518	5.43e-29	5.43e-29	0.34393	0.00203487
R2846_0145	74146	75483	Outer membrane secretin ComE	-1.92359	-1.92359	-2.87219	-1.7839	1.36e-17	1.36e-17	8.87e-27	2.14e-11
ctg7180000001719_orf00022	14002	14643	glimmer prediction	-1.94769	-1.94769	-0.0482067	-0.262768	3.6e-23	3.6e-23	0.837241	0.143153
R2846_0239	42643	43689	Putative permease	-1.95041	-1.95041	-0.247998	0.0968724	5.25e-42	5.25e-42	0.0221117	0.252145
R2846_1137	65982	67499	Amidophosphoribosyltransferase	-1.95375	-1.95375	-1.12788	-0.434529	6.81e-61	6.81e-61	1.99e-11	0.0533144
ctg7180000001713_orf00016	15415	15525	glimmer prediction	-1.9802	-1.9802	-1.5026	-0.689685	5.21e-05	5.21e-05	0.0193899	0.150922
R2846_1523	473150	473746	Hypothetical protein	-1.98109	-1.98109	-2.85252	-2.60302	5.11e-94	5.11e-94	2.37e-50	4.63e-35
ctg7180000001706_orf00156	91117	91359	glimmer prediction	-1.98362	-1.98362	-0.251557	-0.191638	3.37e-07	3.37e-07	0.500248	0.567603
CGSHiEE_05690	10780	11733	4-diphosphocytidyl-2-C-methyl-D-erythritol kinase	-1.98706	-1.98706	-0.780769	-0.900806	2.47e-51	2.47e-51	5.4e-07	0.000471816
ctg7180000001726_orf00034	17961	19046	glimmer prediction	-1.99572	-1.99572	-1.69007	-1.2738	0.00352415	0.00352415	0.0108818	0.0238409
ctg7180000001728_orf00313	178826	179347	glimmer prediction	-2.00453	-2.00453	-1.85252	-1.91873	3.32e-26	3.32e-26	1.94e-15	4.65e-18
R2846_1336	283067	284521	Sodium/pantothenate symporter	-2.00715	-2.00715	-0.280086	0.0910453	4.81e-23	4.81e-23	0.17396	0.658289
R2846_0255	27045	27632	Hypothetical protein	-2.01957	-2.01957	-1.24296	-0.703586	3.36e-15	3.36e-15	9.43e-11	2.49e-07
ctg7180000001719_orf00018	11423	12565	glimmer prediction	-2.03567	-2.03567	-0.272991	-0.303175	1.3e-22	1.3e-22	0.217087	0.0134909
R2846_0807	6947	8350	Type I restriction enzyme HindVIIP, S protein	-2.05057	-2.05057	-0.261425	0.333488	9.95e-08	9.95e-08	0.332682	0.0815953
R2846_0025	17213	18022	Probable 3-phosphoadenosine 5-phosphosulfate (PAPS) 3-phosphatase (CysQ)	-2.05258	-2.05258	-0.409568	0.187411	2.83e-44	2.83e-44	0.0120222	0.0909527
ctg7180000001700_orf00017	12930	13568	glimmer prediction	-2.05431	-2.05431	-2.08443	-1.65894	1.35e-63	1.35e-63	1.37e-36	3.86e-13
R2846_1319	261306	262406	DNA polymerase III beta subunit	-2.05973	-2.05973	-0.803182	-0.450111	1.58e-97	1.58e-97	2.43e-12	0.00469718
R2846_0142	72702	73208	Competence operon protein B	-2.07888	-2.07888	-3.67372	-2.60176	3.32e-20	3.32e-20	6.75e-17	7.69e-08
R2846_0087	20200	20727	Protease HslVU, peptidase subunit	-2.08175	-2.08175	-0.73693	-1.05875	2.69e-15	2.69e-15	0.00140689	3.58e-08
ctg7180000001717_orf00018	9522	10817	glimmer prediction	-2.0898	-2.0898	-1.02702	-0.461085	3.41e-77	3.41e-77	8.12e-14	2.47e-06
R2846_0088	20947	21654	acid phosphatase/phosphotransferase	-2.11106	-2.11106	-3.76423	-2.52147	2.16e-43	2.16e-43	2.07e-80	4.6e-51
R2846_0505	23964	25139	Hypothetical protein	-2.14709	-2.14709	-1.12664	-0.231995	2.38e-15	2.38e-15	0.00010974	0.51601
R2846_1736	19769	20587	Probable hydrolase (HAD superfamily)	-2.17021	-2.17021	-2.95595	-3.03396	2.18e-118	2.18e-118	5.53e-43	2.7e-147
R2846_0141	71904	72701	Competence operon protein A	-2.19411	-2.19411	-2.36473	-2.50175	6.43e-40	6.43e-40	1.27e-19	2.18e-15
R2846_1371	316631	317347	Type II secretory pathway, pseudopilin	-2.2001	-2.2001	-2.40356	-2.08568	3.21e-40	3.21e-40	1.61e-18	1.66e-28
R2846_1495	444296	444640	Fumarate reductase, subunit D	-2.22669	-2.22669	-2.46581	-1.67731	6.07e-18	6.07e-18	7.53e-11	1.18e-08
R2846_1114	35343	37982	Phosphoenolpyruvate carboxylase	-2.23752	-2.23752	-1.51816	-1.54004	2.77e-127	2.77e-127	7.56e-12	4.97e-14
R2846_0771	54958	57228	NADP-dependent malic enzyme (NADP-ME)	-2.244	-2.244	-1.88746	-1.47542	7.32e-190	7.32e-190	5.73e-180	1.59e-54
ctg7180000001719_orf00020	13210	13992	glimmer prediction	-2.24431	-2.24431	0.244913	-0.229959	1.59e-17	1.59e-17	0.255217	0.546648
R2846_0280	5986	6411	Type II secretory pathway, major prepilin PilA	-2.24574	-2.24574	-3.05482	-2.47265	1.49e-53	1.49e-53	6.28e-33	3.7e-40
R2846_1220	151553	152524	Oligopeptide ABC transporter, ATP-binding protein OppD	-2.24947	-2.24947	-1.34379	-0.620199	9.36e-74	9.36e-74	1.71e-23	5.42e-08
ctg7180000001706_orf00160	93339	93455	glimmer prediction	-2.25031	-2.25031	-0.222459	-1.05912	0.0011216	0.0011216	0.784606	0.099028
R2846_0895	32119	32340	Hypothetical protein	-2.2633	-2.2633	-2.15973	-1.07746	6.61e-10	6.61e-10	9.11e-06	0.0190177
R2846_1504	450859	452379	Galactoside ABC transporter, ATP-binding protein	-2.26372	-2.26372	-2.00118	-0.91711	8.21e-78	8.21e-78	1.71e-65	7.65e-56
R2846_0484	2562	3893	Putative anaerobic C4-dicarboxylate transporter	-2.26597	-2.26597	-1.78859	-1.60476	2.71e-84	2.71e-84	1.74e-16	8.92e-76
R2846_1509	457081	458103	Galactose-1-epimerase (mutarotase)	-2.27078	-2.27078	-1.71962	-1.1342	1.16e-87	1.16e-87	1.14e-26	4.76e-33
R2846_0623	34922	35209	Citrate lyase gamma chain, acyl carrier protein	-2.27579	-2.27579	-0.857938	-1.15032	2.81e-32	2.81e-32	8.29e-05	8.09e-12
R2846_1326	274739	275860	DNA processing chain A	-2.29345	-2.29345	-2.1569	-1.73159	1.16e-41	1.16e-41	1.07e-21	7.81e-27
R2846_0153	81295	82839	Na+/H+ antiporter	-2.30315	-2.30315	-2.1835	-2.30344	5.89e-288	5.89e-288	4.94e-178	9.23e-298
R2846_0612	44643	46298	Conserved hypothetical protein	-2.3074	-2.3074	-2.96987	-2.2275	2.8e-51	2.8e-51	1.45e-92	7.38e-58
R2846_1378	323883	325193	Phosphopyruvate hydratase	-2.31029	-2.31029	-2.30011	-2.03813	3.43e-278	3.43e-278	5.95e-133	7.39e-295
ctg7180000001728_orf00455	263529	263657	glimmer prediction	-2.32969	-2.32969	0.488189	-0.433922	0.00044029	0.00044029	0.455623	0.490165
R2846_0496	15757	16569	Glucosamine-6-phosphate isomerase/deaminase	-2.34194	-2.34194	-1.29664	-1.60951	7.06e-35	7.06e-35	4.71e-09	6.62e-20
R2846_1732	22944	23597	DNA transformation regulatory protein	-2.37248	-2.37248	-4.00002	-3.40819	6.42e-68	6.42e-68	1.07e-197	1.46e-209
R2846_0432	23827	25638	5-nucleotidase NucA	-2.3778	-2.3778	-1.44296	-0.733301	5.39e-128	5.39e-128	1.25e-56	5.21e-05
R2846_1136	65034	65924	Conserved hypothetical protein	-2.38413	-2.38413	-0.79936	-0.431337	2.89e-31	2.89e-31	0.000226901	0.117209
R2846_0143	73205	73726	Competence operon protein C	-2.39557	-2.39557	-2.38213	-2.76019	3.02e-22	3.02e-22	3.68e-12	6.43e-22
CGSHiEE_05775	25865	26548	putative ABC-type Co2+ transport system, periplasmic component	-2.40209	-2.40209	-1.11577	-0.83166	3.96e-57	3.96e-57	1.84e-07	9.92e-09
R2846_0894	32355	32525	Hypothetical protein	-2.40217	-2.40217	-2.03531	-1.39883	1.69e-11	1.69e-11	0.000537039	0.00316599
R2846_1494	443873	444283	Fumarate reductase, subunit C	-2.41364	-2.41364	-2.5915	-2.08387	1.1e-73	1.1e-73	4.89e-27	2.51e-47
R2846_0718	119418	120089	Iron-sulfur repair protein YtfE	-2.4231	-2.4231	-2.87428	-3.0492	1.44e-30	1.44e-30	2.42e-73	1.2e-115
R2846_1641	3552	4412	Triosephosphate isomerase	-2.44153	-2.44153	-3.13833	-2.58684	4.64e-82	4.64e-82	1.24e-31	3.45e-111
R2846_0152	80752	81285	Disulfide bond formation protein B	-2.46529	-2.46529	-2.06607	-1.66355	1.35e-63	1.35e-63	2.76e-22	2.07e-19
R2846_1173	100486	101052	Conserved hypothetical protein	-2.48498	-2.48498	-1.80944	-0.731771	3.29e-40	3.29e-40	5.78e-16	1.37e-07
ctg7180000001719_orf00019	12575	13222	glimmer prediction	-2.49008	-2.49008	-0.139575	-0.418324	1.26e-11	1.26e-11	NA	0.254342
ctg7180000001726_orf00047	26307	26459	glimmer prediction	-2.49164	-2.49164	-0.791213	-0.581705	2.66e-06	2.66e-06	0.177203	0.207779
R2846_0720	117387	117869	Molybdenum cofactor biosynthesis protein C	-2.51882	-2.51882	-1.75801	-2.59687	2.22e-41	2.22e-41	5.91e-30	8.37e-63
R2846_0329	39819	40142	Ribosome binding protein Y	-2.53244	-2.53244	-2.8216	-2.11448	5.04e-52	5.04e-52	2.44e-41	1.24e-36
R2846_0066	55544	56797	Probable nucleoside transporter	-2.56824	-2.56824	-1.57759	-1.281	8.55e-97	8.55e-97	1.24e-20	8.56e-23
R2846_0495	14591	15472	N-acetylneuraminate lyase (aldolase)	-2.5694	-2.5694	-3.09989	-2.03065	1.22e-139	1.22e-139	1.02e-63	1.32e-57
R2846_1372	317347	317859	Type II secretory pathway, pseudopilin	-2.58383	-2.58383	-2.866	-3.62459	6.22e-41	6.22e-41	2.95e-15	6.72e-29
ctg7180000001727_orf00013	6172	6954	glimmer prediction	-2.59194	-2.59194	-1.53756	-0.212553	1.24e-23	1.24e-23	5.81e-06	0.547304
ctg7180000001718_orf00020	8787	8963	glimmer prediction	-2.61265	-2.61265	-1.80951	-1.49624	1.16e-25	1.16e-25	3.55e-07	0.0002046
R2846_0458	50413	51267	Probable formate transporter	-2.66648	-2.66648	-2.70008	-2.20995	4.97e-55	4.97e-55	1.16e-33	1.88e-15
R2846_1492	441300	443099	Fumarate reductase, subunit A	-2.67253	-2.67253	-2.34615	-1.91894	5.48e-168	5.48e-168	3.02e-203	2.01e-125
R2846_1518	467363	468979	Phosphoenolpyruvate carboxykinase	-2.6755	-2.6755	-3.1783	-2.16971	1.12e-159	1.12e-159	4.16e-185	7.68e-67
R2846_1493	443092	443862	Fumarate reductase, subunit B	-2.68929	-2.68929	-2.28276	-1.82137	4.28e-137	4.28e-137	2.09e-65	1.65e-44
R2846_0722	116687	117139	Molybdopterin synthase, large subunit	-2.74353	-2.74353	-1.97321	-1.71168	6.02e-89	6.02e-89	5.32e-08	6.38e-15
R2846_1433	382046	382756	Aerobic respiration control protein ArcA	-2.75209	-2.75209	-3.00668	-2.48438	3.06e-125	3.06e-125	1.43e-44	2.4e-63
ctg7180000001727_orf00201	117723	117899	glimmer prediction	-2.84282	-2.84282	-1.26513	-2.49427	3.49e-10	3.49e-10	0.0155296	1.03e-06
R2846_1290	226324	226824	Putative ferredoxin-type protein	-2.84745	-2.84745	-2.029	-3.35965	2.58e-48	2.58e-48	4.29e-32	2.37e-71
R2846_0721	117140	117385	Molybdopterin synthase, small subunit	-2.88102	-2.88102	-2.50675	-1.78459	1.24e-22	1.24e-22	3.95e-17	3.95e-21
R2846_0490	8834	10684	Sialic acid TRAP transporter, fused permease protein SiaT	-2.88205	-2.88205	-2.69165	-1.64815	1.88e-215	1.88e-215	2.18e-18	6.5e-87
R2846_1738	17420	18352	Carbamate kinase	-2.90464	-2.90464	-1.90127	-1.87009	1.02e-178	1.02e-178	1.01e-44	9.81e-68
R2846_0491	10749	11738	Sialic acid TRAP transporter, periplasmic-binding protein SiaP	-2.93745	-2.93745	-3.2794	-2.10809	1.21e-82	1.21e-82	5.63e-108	2.35e-60
ctg7180000001706_orf00059	32719	32835	glimmer prediction	-2.96203	-2.96203	-2.89404	-1.89617	1.14e-08	1.14e-08	9.85e-06	0.000417171
R2846_1585	36452	38104	Phosphoglucomutase PgmB	-3.00254	-3.00254	-3.10405	-2.56514	2.67e-217	2.67e-217	2.28e-206	0
R2846_1647	2217	3011	Aquaglyceroporin GlpF	-3.03848	-3.03848	-2.51047	-1.50189	4.61e-140	4.61e-140	2.66e-68	2.24e-36
R2846_1505	452445	453440	Galactoside ABC transporter, periplasmic binding protein	-3.08822	-3.08822	-3.52965	-2.38085	5.19e-272	5.19e-272	0	7.07e-141
R2846_0079	10734	11612	D-ribose ABC transporter, periplasmic-binding protein	-3.09186	-3.09186	-3.6103	-2.99795	8.76e-158	8.76e-158	1.61e-65	7.32e-58
R2846_1737	18362	19366	Ornithine carbamoyltransferase	-3.09268	-3.09268	-2.64367	-2.19064	9.81e-81	9.81e-81	6.94e-28	3.7e-20
R2846_1217	147972	149597	Oligopeptide ABC transporter, periplasmic-binding protein OppA	-3.10986	-3.10986	-3.36126	-2.50032	0	0	1.39e-242	0
R2846_1143	72866	73810	50S subunit L3 protein glutamine methyltransferase	-3.11617	-3.11617	-2.83736	-2.62763	2.27e-205	2.27e-205	3.3e-36	2.49e-153
R2846_1134	63437	64372	Malate dehydrogenase	-3.16696	-3.16696	-3.41687	-2.59021	1.35e-129	1.35e-129	1.43e-65	6.21e-97
R2846_0838	95012	96346	Glucose-1-phosphate adenylyltransferase	-3.25583	-3.25583	-3.8265	-3.07314	0	0	5.21e-279	3.32e-294
R2846_0293	3964	5331	L-serine deaminase	-3.27061	-3.27061	-2.88969	-2.5626	4.41e-95	4.41e-95	2.24e-143	2.07e-199
R2846_1568	16629	17312	2,3-bisphosphoglycerate-dependent phosphoglycerate mutase	-3.35609	-3.35609	-3.20434	-2.50283	1.01e-141	1.01e-141	9.26e-73	2.92e-59
R2846_1580	32184	33506	Probable anaerobic C4-dicarboxylate membrane transporter protein DcuB	-3.39319	-3.39319	-2.54146	-2.54003	1.59e-175	1.59e-175	9.64e-63	2.7e-99
R2846_0459	51303	53621	Formate acetyltransferase 1	-3.41329	-3.41329	-2.32677	-2.57175	5.95e-267	5.95e-267	1.38e-187	2.08e-118
R2846_0881	40841	42235	Fumarate hydratase class II	-3.43927	-3.43927	-3.46526	-3.43541	0	0	3.58e-122	0
R2846_1646	685	2196	Glycerol kinase	-3.46292	-3.46292	-2.67833	-1.95798	1.01e-265	1.01e-265	1.91e-57	2.42e-36
R2846_0292	2691	3929	Probable serine transporter	-3.50123	-3.50123	-3.06304	-3.01417	0	0	2.11e-153	0
R2846_0698	44772	45536	Molybdenum ABC transporter, periplasmic-binding protein	-3.5283	-3.5283	-3.57985	-3.16569	1.24e-54	1.24e-54	1.11e-38	1.18e-161
R2846_0144	73723	74136	Competence operon protein D	-3.67805	-3.67805	-3.48338	-2.52425	3.61e-37	3.61e-37	3.8e-14	8.82e-20
R2846_1305	243699	244037	Putative DNA uptake protein ComE1	-3.79546	-3.79546	-3.73254	-3.97259	2.44e-62	2.44e-62	1.14e-46	4.8e-114
R2846_1288	224762	225601	Anaerobic dimethyl sulfoxide reductase, subunit C	-3.8767	-3.8767	-3.63861	-4.22026	1.65e-244	1.65e-244	3.05e-78	2.48e-76
R2846_0835	100613	102712	4-alpha-glucanotransferase (amylomaltase)	-3.97471	-3.97471	-3.52798	-2.82249	3.21e-207	3.21e-207	2.48e-268	3.81e-231
R2846_0836	98411	100603	1,4-alpha-glucan branching enzyme	-4.15364	-4.15364	-3.79529	-3.15312	0	0	3.29e-275	0
R2846_0925	8074	8802	Putative dithiobiotin synthase	-4.18284	-4.18284	-5.023	-4.22325	0	0	2.13e-156	4.46e-46
ctg7180000001728_orf00355	204332	205297	glimmer prediction	-4.20805	-4.20805	-4.07158	-3.93722	1.69e-123	1.69e-123	1.71e-44	3.65e-65
ctg7180000001728_orf00351	203011	203661	glimmer prediction	-4.21525	-4.21525	-4.27492	-4.55902	2.67e-161	2.67e-161	1.19e-85	1.22e-29
R2846_0837	96336	98312	Glycogen debranching enzyme	-4.26958	-4.26958	-3.75895	-3.1626	7e-234	7e-234	1.01e-212	7.22e-302
R2846_0489	7531	8670	Putative N-acetylneuraminate epimerase	-4.34167	-4.34167	-4.5652	-3.35789	0	0	4.72e-263	2.65e-108
ctg7180000001728_orf00349	201535	202935	glimmer prediction	-4.47694	-4.47694	-4.88104	-5.75879	0	0	0	0
R2846_0839	93474	94904	Glycogen synthase	-4.50991	-4.50991	-3.25441	-2.94776	0	0	1.4e-72	4.09e-76
R2846_0825	7090	8328	Peptidase T	-4.51421	-4.51421	-4.30486	-4.9975	1.17e-69	1.17e-69	4.1e-155	5.44e-82
ctg7180000001728_orf00354	203658	204335	glimmer prediction	-4.65679	-4.65679	-2.26449	-4.53698	4.29e-250	4.29e-250	0.00102573	6.49e-241
R2846_1581	33664	34713	L-asparaginase II	-4.80621	-4.80621	-4.85366	-3.61183	0	0	8.13e-269	1.44e-179
R2846_1693	28184	30661	Trimethylamine N-oxide reductase system III, catalytic subunit	-5.30201	-5.30201	-4.858	-4.41684	0	0	8.59e-190	6.98e-227
R2846_1289	225713	226324	Redox enzyme maturation protein (REMP) for DmsA	-5.34628	-5.34628	-4.43255	-4.92104	1.86e-163	1.86e-163	1.84e-24	3.76e-209
R2846_1692	27055	28155	Trimethylamine N-oxide reductase system III, cytochrome c-type subunit	-6.01249	-6.01249	-5.51843	-5.1496	8.04e-138	8.04e-138	1.07e-131	3.7e-211
ctg7180000001728_orf00392	224203	224508	glimmer prediction	-6.25739	-6.25739	-4.98778	-5.10255	2.81e-53	2.81e-53	1.7e-21	1.12e-34
R2846_1287	224143	224760	Anaerobic dimethyl sulfoxide reductase, subunit B	-6.43134	-6.43134	-5.82871	-5.92022	0	0	1.58e-192	0
R2846_1286	221712	224132	Anaerobic dimethyl sulfoxide reductase, subunit A	-7.09739	-7.09739	-6.58807	-6.52984	0	0	0	0
