# Supplementary material for: Erratum for Baddal et al., Dual RNA-seq of Nontypeable Haemophilus influenzae and Host Cell Transcriptomes Reveals Novel Insights into Host-Pathogen Cross Talk
Source: mBio. 2016 Apr 12;7(2):e00373-16. doi: 10.1128/mBio.00373-16 (PMC4966755; doi:10.1128/mBio.00373-16)
Supplement: Data Set S2 — Download [file mbo006152554sd2.xlsx]

## Sheet: Dataset S01-Host
UCSC ID	Gene Symbol	Base Mean 1h	log2 Fold Change	padj	BaseMean 6h	log2 Fold Change	padj	Base Mean 24h	log2 Fold Change	padj	baseMean 72h	log2 Fold Change	padj
uc003hjm.3	CXCL11	17.22598648	-0.17574964	0.975385269	29.48698521	-0.247139806	0.764908312	102.7819412	2.999398989	1.84E-22	582.3179278	6.161981338	6.19E-95
uc002qyp.1	RSAD2	70.46032991	-0.083904795	0.987821043	177.0791834	0.750897825	0.084544479	216.6529327	1.675122513	5.61E-15	3144.606914	5.999839941	1.94E-210
uc021sba.1	IFI27	185.3305849	-0.315809527	0.94148218	338.0065148	-0.243945608	0.662486148	138.0779831	1.022635979	0.0013135	3225.520055	5.856204544	4.33E-84
uc003hjl.4	CXCL10	26.23262331	0.068255095	0.992645173	41.68671862	-0.141528147	0.893443115	199.772557	2.74979975	5.19E-22	755.734561	5.259035589	5.09E-97
uc002hkf.3	CCL5	21.19576235	0.055048023	0.993752838	26.19584293	-0.976823776	0.078618385	60.45859148	1.733947153	1.26E-06	394.9773248	4.711454457	1.53E-62
uc010oro.2	IFI44L	14.67703073	-0.453633788	0.895367613	24.68945348	-0.631892783	0.42229504	28.29106894	0.274549559	0.804083859	204.1438982	4.701715303	5.22E-47
uc003flh.4	LAMP3	43.03246324	0.551026313	0.530857744	70.00250734	0.377344865	0.425552276	55.25383669	1.194850112	0.005512393	618.6670784	4.505190495	1.41E-69
uc001acj.4	ISG15	308.4922997	0.300321964	0.812255656	443.5970699	-0.233182965	0.556504093	310.2625768	0.011923705	0.985998909	3492.350957	4.184634168	4.45E-51
uc001tui.1	OAS2	72.84742061	-0.236954391	0.887754876	162.999605	0.403132284	0.169151208	98.95529295	0.916767339	0.006053999	584.5976677	3.680947905	4.65E-64
uc001tuj.3	OAS2	92.6169171	-0.073712288	0.983539675	176.8613691	0.153902433	0.607618219	140.9548332	0.330344415	0.441197491	771.0067001	3.578675832	8.48E-70
uc001tug.3	OAS3	276.1172123	-0.19213756	0.870366757	528.9582927	0.04956116	0.826745719	380.2833959	0.782963563	0.000210877	2673.912136	3.518956036	4.03E-47
uc002ngl.3	BST2	322.2128279	0.010283705	0.998642195	546.6056236	-0.095998243	0.733634425	416.9224932	0.380317186	0.311887412	2667.612982	3.448342187	2.25E-68
uc001loy.4	IFITM1	760.3649369	-0.101283291	0.965768904	1297.981307	-0.192904875	0.464474002	1099.691182	1.200432739	3.35E-11	7785.933132	3.342907162	1.84E-55
uc001tud.3	OAS1	9.775852728	-0.053690977	NA	20.43324137	0.315560949	0.66225228	27.49275173	0.443375428	0.621705023	125.2501694	3.310591524	6.70E-28
uc001tub.3	OAS1	25.49941378	0.042567382	0.993752838	53.2595988	0.460662052	0.409854237	51.09823894	0.723181727	0.17695553	235.0248805	3.270012487	5.13E-29
uc009xts.3	IFIT2	484.6835324	0.198739819	0.799146421	844.4657665	0.174466502	0.242799088	723.121047	0.986139029	1.18E-07	2896.489613	3.057811374	2.67E-51
uc002zny.3	USP18	78.49696174	0.33808375	0.708950889	111.6672059	-0.224281655	0.563416119	87.77426532	0.35012883	0.565145176	334.2432779	2.942839353	2.01E-27
uc001nxg.1	HRASLS2	127.1785624	0.087738057	0.977786167	200.8887276	-0.219360575	0.59763891	109.616353	-0.162374363	0.808367307	280.4284291	2.696572097	1.12E-18
uc021ydy.1	VTRNA2-1	45.38474353	1.224811787	0.331442012	22.08499543	-0.515018878	0.592630607	17.0204705	1.321263763	0.13115684	34.39429477	2.593078612	0.000199352
uc001sla.3	IL23A	38.74766677	0.151354961	0.965768904	47.6735522	-0.95110802	0.052634498	29.07983949	1.614203112	0.005224428	126.8126329	2.557980845	5.95E-18
uc021txx.1	IFI35	160.0447669	0.269130652	0.799146421	245.735702	-0.102071033	0.749299771	165.2769555	0.48930684	0.190073724	583.2783837	2.545746592	6.57E-32
uc002gdm.1	XAF1	4.405794444	-0.225955386	NA	18.50000045	1.28027295	0.034200347	14.62741673	1.079243321	0.281033153	61.43622471	2.542937533	9.57E-11
uc021yqp.1	TRNA_Leu	190.1700752	0.956315169	0.363116546	198.3607357	-0.063285647	0.881547352	51.08717081	1.64954925	0.000408916	100.892648	2.499280078	3.17E-10
uc001tuh.3	OAS2	171.4016228	-0.218316165	0.843291573	272.2075138	-0.560794854	0.002213834	150.1250043	0.09620109	0.892667823	358.2982796	2.488180645	1.05E-20
uc001fbv.1	S100A7	24.93378679	0.584710424	0.735099673	66.74570078	1.497683789	6.47E-06	34.44105327	0.453886674	0.585594838	281.2038395	2.47472478	7.89E-20
uc021wqz.1	TRNA_SeC	82.60628135	1.963408798	NA	29.71685292	0.342833246	0.634109459	23.23855179	0.775779429	0.659714345	45.58074618	2.438929927	7.39E-05
uc010scd.2	ADAMTS15	45.52985617	-0.151344978	0.965768904	59.85758826	-1.150042136	0.005531831	25.94217355	-0.808350163	0.330976067	26.20356129	-2.379142036	4.60E-05
uc003ntl.3	HCP5	36.30707766	0.190729217	0.958802978	44.21503079	-0.78184639	0.24503854	28.53610031	0.007812309	0.994294815	68.03877934	2.342293362	2.59E-09
uc011czv.1	VTRNA1-1	40.25319953	1.410982656	NA	16.03552488	-0.480620695	0.540872061	18.6665796	1.257085157	0.226105299	27.38539786	2.323068808	0.003944152
uc021ypn.1	TRNA_Val	89.52611887	1.133276051	NA	22.51243348	0.016235159	0.989217086	34.08619127	1.326277992	0.373607547	30.44702531	2.312795931	0.000495459
uc021ysy.1	TRNA_Ala	62.51234698	0.220831691	0.963440792	87.20254779	-0.359791628	0.511123194	38.184356	1.304544709	0.019636543	67.47418744	2.207236488	6.09E-06
uc003sga.3	PSMB9	38.60300958	0.29397335	0.924494781	84.83548876	0.822124106	0.012767165	27.18755024	0.879362109	0.201139171	73.98343069	2.197884354	1.09E-08
uc003vsi.3	TMEM140	61.36311732	-0.237377708	0.951423987	142.9745311	0.46528589	0.265880399	122.8369656	0.48417858	0.222975651	299.4048414	2.178570343	1.44E-20
uc001lpa.2	IFITM3	875.5132345	-0.036304711	0.987821043	1495.744144	-0.122022011	0.548323072	872.1147847	0.570025559	0.00791885	2727.360041	2.17748995	5.13E-29
uc010rqh.1	AK294004	38.3134328	0.881970707	0.158125812	71.71309516	1.007205171	0.017021338	55.96350905	-2.901862653	9.85E-12	53.27583791	-2.173863299	8.91E-06
uc010sfy.2	C1R	69.23063079	-0.059204596	0.99165193	107.5056638	-0.450612939	0.242595277	57.00270549	0.333277009	0.658576081	277.2886088	2.145892136	4.08E-13
uc002aon.2	CILP	629.7752586	0.023248878	0.988144592	992.142176	-0.304617262	0.097820096	710.7557481	-0.929686951	1.69E-07	436.1634474	-2.140159762	6.13E-20
uc002ypk.3	MRAP	15.27325943	0.823641978	0.660207472	31.4647256	1.429700282	0.013265255	17.53946728	0.411259901	0.735685554	21.37660912	-2.126616644	NA
uc002nhq.1	SNORA68	99.37807421	0.838435686	0.611614552	108.6009187	0.130418584	0.809575596	64.73990662	1.098627155	0.046168614	87.68990639	2.118301843	9.39E-05
uc001hhi.4	G0S2	689.003942	-0.014446115	0.998642195	1586.861656	0.666462544	0.00282913	1154.427879	1.08451291	0.065131663	2024.279976	2.114676705	1.94E-18
uc003fiz.1	AK056252	60.25723549	-0.529266231	0.55962545	93.19927376	-1.016635052	0.00580358	128.695728	1.243666888	0.000806492	173.2772504	2.113005238	2.07E-11
uc004bto.1	LCN2	551.6577363	-0.407909222	NA	1882.110674	0.670401291	0.453050272	174.3296823	0.733543272	0.008947694	482.8147938	2.112270716	5.28E-10
uc021yrr.1	TRNA_Ser	19.80558342	0.905265698	0.503933029	26.73382205	0.601790853	0.301780411	11.32848569	1.381940048	NA	29.54233171	2.108003457	0.000875262
uc001ubb.3	RHOF	46.0855163	-0.132966396	0.97603263	81.12807986	-0.132051201	0.825692931	44.17127188	0.556433029	0.40070572	89.61838476	2.076821105	4.44E-09
uc001dmx.2	GBP1	549.6354953	-0.124671492	0.881671292	969.2445775	-0.117848721	0.601298517	487.5155222	0.482067193	0.158407753	1329.790616	2.051050875	3.51E-22
uc009wcy.1	GBP1P1	33.72257786	-0.341633469	0.903288551	58.28076787	-0.44888641	0.363783501	49.85021277	-0.107362688	0.925684271	117.0428676	2.050848307	7.03E-12
uc021twr.1	TRNA_Cys	21.98642016	0.797466956	0.637363204	18.2656426	-0.760944253	0.19922299	7.244028913	0.377272895	NA	24.42700202	2.038462052	0.003574037
uc001rsn.3	RND1	24.2607499	-0.111074033	0.987821043	39.88585675	-0.346082034	0.51588009	27.26621918	1.422484735	0.011142926	53.05242917	2.027302217	1.58E-06
uc021tpq.1	TRNA_Leu	75.69644151	0.825373796	0.041088051	89.19908561	-0.160135913	0.717568823	38.14603271	0.913969555	0.156220701	115.069116	2.026901933	2.20E-05
uc001pep.2	HEPHL1	8.514018743	-0.216711581	NA	13.6881441	-0.592896406	0.407042436	21.65192944	0.665037767	0.539663585	47.03799136	2.004478676	1.44E-05
uc002hxf.2	KRT14	3103.031978	0.280550983	0.377622212	6448.510711	0.691035164	3.57E-06	6823.375632	-0.670716976	2.50E-05	9216.689351	-1.955828216	8.97E-19
uc010emy.1	SNORD32A	123.3865097	1.397334277	NA	77.27839224	-0.288480131	0.62456937	56.78758911	1.954870656	0.059058376	48.51019435	1.933977244	0.00054707
uc004abk.1	CNTNAP3	37.47468567	-0.067296124	0.987821043	51.05916897	-0.927111569	0.009112825	16.24803871	0.450789284	0.710198279	10.98470392	-1.926569979	NA
uc003qsf.4	BC016015	1027.45916	0.118813891	0.905829615	2220.180826	0.638831547	0.000137146	1862.599224	1.378344156	6.62E-16	5765.051234	1.926004106	3.02E-15
uc021rnz.1	TRNA_Leu	64.09780529	0.05691123	0.987821043	118.4407919	0.186382363	0.643882237	37.58060895	1.558155887	0.018456312	98.63626857	1.914378601	2.17E-07
uc001tuu.3	IQCD	90.32626372	0.106766006	0.97603263	152.1659901	-0.001688136	0.998212418	92.24114111	0.545293695	0.213597082	246.0846832	1.909467701	4.87E-15
uc002uxe.2	CFLAR	52.07560446	0.287659463	0.863803927	63.80009545	-0.774738648	0.035846985	47.1119286	1.226584954	0.004305282	85.55537699	1.908095675	1.52E-08
uc001ftj.1	AIM2	42.59308664	-0.412886504	0.690664498	78.32584251	-0.281173549	0.565614438	81.8674472	0.170781832	0.810298837	183.2150086	1.907029764	8.47E-11
uc021vdr.1	RRM2	50.20352712	0.699093635	0.59848824	52.2364754	-0.517975914	0.418804357	43.29552336	0.066848111	0.955013732	33.82793697	-1.888953731	0.000810886
uc003aty.3	H1F0	902.9414847	0.215085028	0.659487335	1295.914647	-0.374896261	0.14578394	823.0052768	0.577585764	0.056474881	1928.902327	1.88320271	6.88E-24
uc003umf.3	SAMD9	135.0116089	0.339944997	0.949479099	346.4054537	0.890630726	0.280823127	29.93774526	1.156401827	0.056862564	133.2037042	1.877593817	3.10E-05
uc010qnh.2	IFIT5	562.6743209	0.136062304	0.94925902	1046.090177	0.285995878	0.310265199	515.3797828	0.254779293	0.55791592	1027.014879	1.864913761	1.53E-21
uc003nbs.3	GMPR	64.20116392	0.557738484	0.519131603	89.54507863	0.004103677	0.995257559	46.32493275	-0.79844014	0.149943368	42.74377229	1.858664109	0.002736739
uc001dnb.3	GBP4	552.8020044	0.13341037	0.763329995	884.781822	-0.135321657	0.52751831	713.8964498	0.41358036	0.09721738	1609.407264	1.854755408	4.55E-22
uc001ezu.1	FLG	303.4125127	0.394318372	0.450386736	702.4088985	1.023946943	9.11E-07	548.0967462	-0.457907976	0.291200014	1080.077296	-1.838977974	5.83E-12
uc003efj.2	PARP9	117.7134713	0.268185455	0.842872031	164.1068839	-0.395380933	0.22953916	66.53169964	0.295485005	0.686434353	183.7654651	1.831478267	5.27E-12
uc010nux.1	SNORA70	1066.090466	1.077293671	NA	763.8040276	-0.246762288	0.405392093	600.0588315	1.162944222	0.306751318	993.8259084	1.827647368	0.087386163
uc001phi.2	MMP1	27.70189114	-0.57159403	0.82364689	78.66943857	0.497932897	0.425316739	14.76931681	2.146846838	0.002540845	26.85039408	1.827205998	0.0053587
uc001mfv.1	NLRP10	13.34011258	-0.300525325	0.945388192	28.89213614	0.180995355	0.794700429	22.036847	-0.543656581	0.582031561	34.15120537	-1.823092909	0.001329593
uc002huq.3	TOP2A	101.2647357	0.577081035	0.556231878	180.0162855	0.617995185	0.121040205	148.334613	0.096445898	0.886193579	101.9730364	-1.816945389	7.03E-07
uc011czx.1	VTRNA1-3	91.58170098	0.741731157	0.47084788	111.2397298	-0.057123848	0.903803602	60.41025833	0.651402573	0.231462354	95.11239873	1.81335413	2.61E-05
uc002aly.3	RPS27L	73.0163162	0.064093469	0.993752838	184.3988244	0.627419276	0.489668012	28.33822632	1.383260401	0.016617726	41.37791873	1.810888172	0.001887168
uc002cnp.1	SNORA10	84.58415477	1.340307389	0.185624123	56.75085368	-0.087330383	0.913515112	49.87996982	1.340498476	0.022311958	57.95614546	1.804652318	0.003314422
uc002hvi.3	KRT10	176.3635728	0.492555124	0.462364456	266.413205	0.130437977	0.700741539	169.6057632	0.311806833	0.567881469	355.5467531	-1.803732097	1.21E-07
uc010dwz.1	SNORD105B	148.8542734	1.552029494	0.041251181	109.1838248	0.250776208	0.61343347	88.07686927	2.20325911	4.43E-09	79.21308153	1.795340731	7.42E-05
uc022avg.1	TRNA_Tyr	138.9047727	0.752090657	0.600541535	148.1207238	-0.306059488	0.503115879	56.22985664	0.338048367	0.626915766	107.8011284	1.792762151	7.35E-05
uc003xnm.3	IDO1	624.6632812	-0.066003508	0.968451854	1190.720988	0.160012245	0.401296327	1007.532011	0.695065222	0.003726733	3193.221581	1.788443684	5.49E-20
uc003xnq.2	C8orf4	3246.60463	0.372070684	0.202892355	4795.2979	-0.099420829	0.617814396	5524.064905	1.580333071	1.65E-12	8450.475397	1.779427534	2.45E-14
uc021vfj.1	SNORD53_SNORD92	78.11138276	2.073371638	NA	38.52902668	0.914280527	0.13851736	33.98787486	1.142905429	0.085114517	37.23305324	1.776315038	0.011301525
uc003jhe.2	CDH6	787.7272161	-0.533466655	0.015060723	1398.398209	-0.497879119	0.00196857	543.0357164	-0.338027187	0.377194362	621.5302857	-1.765113047	8.47E-13
uc003udz.1	SNORA14A	43.37783493	1.200599879	NA	29.34937052	-0.277693077	0.678205375	21.5394784	0.591070479	0.612637852	27.38729239	1.762707919	0.012740154
uc022btz.1	RPL9	49.76342845	-0.371148215	0.816169526	70.5046972	-1.213256538	0.00051628	36.15392855	1.345821422	0.015025679	28.57290352	1.760597252	0.004019052
uc021roa.1	TRNA_Thr	23.87192271	-0.313239772	0.90714063	37.21761306	-0.715186245	0.196853546	18.07501642	1.940343676	0.007576227	27.73064594	1.737217655	0.004170044
uc010plo.2	ANKRD36BP1	16.40526761	1.048436009	0.45127196	29.64580751	1.126193318	0.13782456	38.13836539	-3.822112558	3.10E-13	45.96170113	-1.735711965	0.000758531
uc002zys.2	LOC284889	47.99988101	0.684496322	0.420935993	66.45782063	0.171275975	0.705906722	97.53821313	-2.925693436	5.31E-21	66.21009043	-1.735343509	0.000406647
uc002utn.1	BC062769	31.36505709	-0.781328389	0.393803962	51.02795077	-1.083953758	0.031013026	21.47533573	-0.431964691	0.69552729	9.858178886	-1.727703219	NA
uc001zue.3	TRIM69	235.0798843	-0.105434512	0.936701698	553.11227	0.653399673	5.41E-05	405.7643377	0.204033703	0.621705023	724.082689	1.723239838	3.84E-13
uc003lay.3	CXCL14	36.82882916	-0.225297422	0.94078839	54.42512934	-0.796557529	0.085783912	50.64140241	-0.073312792	0.945144519	47.44259344	-1.708665463	0.00024694
uc002vbj.3	SNORA41	34.46265543	1.024177304	0.461085309	34.91276633	0.266934692	0.733634425	16.47547688	1.140210183	0.198338871	28.63993116	1.707989034	0.012545516
uc021tts.1	SPAG5-AS1	20.92837023	0.307840782	0.953797804	37.15284545	0.414917225	0.52483833	42.27784801	-2.080863661	2.84E-05	44.19509706	-1.703792305	0.003968332
uc021ysk.1	TRNA_Ala	22.91398615	0.269725696	0.961623302	44.8844133	0.568600158	0.363886939	13.46254442	0.379888716	NA	34.86229851	1.69400657	0.001849589
uc001lrs.1	SNORA52	28.13665089	1.19450796	0.247184373	31.87477317	0.67273173	0.188333391	20.09428097	1.087190412	0.228877489	24.81552441	1.691348328	0.017702833
uc001lda.1	AK092331	40.2100928	-0.02407833	0.998642195	63.20182325	-0.326527096	0.431632147	23.73783062	-0.504203715	0.621705023	32.1316555	-1.691323753	0.001382597
uc001owj.1	SNORD15A	2587.399879	0.989394639	0.527629089	1860.803443	-0.290104507	0.383982248	1030.229121	1.121585073	NA	1662.16471	1.690531187	0.089715534
uc011bds.2	DOCK3	18.5863489	0.187515158	0.965768904	28.73374547	-0.097330815	0.887255159	15.72160093	-0.136093495	0.932846801	33.79099148	-1.682710448	0.001397707
uc001fau.3	IVL	19.45529256	-0.106622361	0.987821043	25.37702434	-0.983926869	0.137968418	12.31037246	0.088595856	NA	34.11938256	-1.673886466	0.002143771
uc002xqz.3	MMP9	378.0833744	0.1644559	0.943335912	591.7781361	-0.151955683	0.71981265	551.5769684	0.637189667	0.001375255	609.676044	1.673059798	9.31E-13
uc001mvu.3	CD44	56.77536206	-0.348682359	0.928076524	90.17758286	-0.777064422	0.049970766	52.86364686	-0.157046399	0.871180646	58.78304215	-1.668487059	0.000174941
uc021ykd.1	TRNA_Lys	47.63453603	0.29051269	0.812255656	73.24843702	-0.06195743	0.909495199	46.01478409	0.646375416	0.347854448	95.78043777	1.663993066	4.02E-06
uc021umd.1	U6	2691.446155	1.439562664	NA	1003.116757	-0.735913172	0.028016449	1215.756321	0.706188449	0.683465384	2029.34384	1.661021891	0.143251614
uc003gph.1	LAP3	620.3396595	-0.21717441	0.641912955	1137.513954	-0.09382285	0.497478296	665.4953228	-0.241512571	0.50078951	1367.629292	1.65479384	7.89E-20
uc002niv.2	GDF15	612.6474892	1.354215918	8.02E-06	410.4477041	-1.232875055	4.76E-09	294.1893601	0.124728896	0.80250672	731.6926893	1.653710011	0.077774311
uc001hkm.3	CENPF	125.8611624	0.500344479	0.728999792	205.4514043	0.365625573	0.442396618	177.5997704	0.079757333	0.910831079	154.6579648	-1.651921761	2.05E-07
uc001lxd.1	SNORA54	58.33321711	1.290484927	0.174054614	50.74648013	0.266822371	0.640523207	37.90112385	1.318908015	0.029071076	55.57415451	1.627946437	0.010235072
uc010fgr.1	SNORD94	237.4408318	0.956412738	0.244856853	256.2412186	-0.064682917	0.885210944	204.787195	0.95770435	0.005488607	226.4141744	1.618390274	8.40E-06
uc001xzt.4	TC2N	73.80982099	0.691946006	0.674569444	109.0072185	0.495082148	0.228414131	61.51278472	1.310537702	0.001881157	100.4899623	1.617463372	2.76E-05
uc003zsm.4	CHMP5	120.5173287	-0.046369616	0.99618027	241.2943162	0.191844685	0.855068719	60.11974701	0.410550418	0.551252899	100.0647778	1.616592836	9.55E-06
uc021qlw.1	TRNA_Ser	20.91436795	0.525354511	0.795773667	24.00896098	-0.458030813	0.518342716	15.11980744	1.335094929	0.108213497	29.19949689	1.610362818	0.006841147
uc003frm.3	RTP4	179.2769285	0.134423557	0.924494781	249.915561	-0.571442813	0.01158962	181.8223633	-0.191747341	0.759842886	348.3997913	1.6083066	8.08E-10
uc003yph.2	HAS2	60.45319507	-0.856675158	0.195726472	87.11657238	-1.795178923	3.82E-05	17.08462379	-0.356251599	0.774215002	13.59371876	1.60344686	NA
uc002vcu.3	IDH1	83.94708956	-0.127612581	NA	253.9829719	0.432635795	0.659251796	15.73625453	0.002682262	0.998825574	29.00712768	1.601425709	0.004099465
uc021pst.1	JA700173	16.94492102	0.206162889	0.97603263	23.50986923	-0.294130181	0.701558021	35.05241436	-2.155891664	8.83E-06	23.50978247	-1.591450016	NA
uc003mxu.4	BMP6	46.5811623	1.185770168	0.075673255	57.55243232	0.550426712	0.359894621	51.42995088	-1.404188276	0.002019577	54.20678857	-1.588790295	0.000152837
uc021tes.1	TRNA_Leu	101.473196	1.615777545	NA	44.68462803	-0.016583157	0.983823949	27.91855489	1.126046009	0.219994731	36.06650984	1.583359158	0.023194531
uc001dip.4	IFI44	405.1462299	-0.182914791	0.866069818	579.3147999	-0.903277473	1.08E-06	371.4375086	-0.768345737	0.002701876	1042.802185	1.577302527	1.75E-15
uc021ysg.1	TRNA_Ala	193.8528911	0.687124999	0.136104994	370.633798	0.897349306	1.97E-05	144.7826412	1.346210581	1.17E-05	195.2572434	1.571476084	0.000210097
uc010zue.2	BPIFB4	16.02681821	0.504248058	0.756730123	28.89114525	0.572295001	0.336614404	30.27565065	1.169593554	0.055360538	52.89628435	1.56990989	0.000504256
uc021tpv.1	MIR4521	20.83929219	-0.099265884	0.987821043	35.09489275	-0.207790902	0.778546557	22.55731594	0.971700956	0.229331498	43.57135065	1.568961517	0.004240509
uc002tay.1	SNORD89	338.3450559	1.216006971	NA	332.8784488	0.370189756	0.279081784	192.2484841	1.912134291	2.02E-11	223.304482	1.560197081	0.041763198
uc003kbu.1	MCCC2	31.95101063	-0.18544059	0.958802978	51.41629922	-0.477926933	0.299536737	22.8101373	-0.418888941	0.682897994	28.95243778	-1.558030772	0.009035117
uc003yig.1	SNORA72	32.56974795	1.208150985	NA	20.13121074	-0.149175375	0.860749062	17.02203349	0.195366975	0.903042385	36.4004789	1.556808503	0.03083841
uc002ttp.3	NCKAP5	28.15444204	-0.641649349	0.592570331	57.79989454	-0.207099653	0.722717554	29.49011865	0.768203937	0.30385936	37.14074546	-1.551893899	0.0140889
uc003ktb.1	MGC32805	65.84562271	0.100604413	0.986809719	95.18716758	-0.457757352	0.386742162	110.9822606	0.34520717	0.529761118	38.59563789	-1.55055114	0.00614626
uc003hhe.3	IL8	10628.49933	0.41054885	0.2597387	12721.59611	-0.741003372	8.50E-05	12324.08519	0.90882424	0.000450034	30672.58996	1.549359023	2.43E-13
uc003brl.3	BC041457	40.14365181	0.040343464	0.994783503	60.8173012	-0.375829183	0.51345714	45.33103074	0.533617649	0.466807586	52.49417781	1.544974018	0.000766523
uc021srj.1	TRNA_Lys	188.0267635	1.320589916	NA	44.18114467	0.005287009	0.995706632	46.25228878	0.676630947	0.703578023	53.71749046	1.541263203	0.023020551
uc003qks.4	STX11	108.1347543	0.433148301	0.467023875	115.9962795	-1.147911457	1.28E-06	52.96664066	0.789682059	0.162949842	74.90829607	1.539636197	6.21E-05
uc003vov.3	AHCYL2	28.67951777	-0.027535871	0.998642195	51.77346401	0.047115339	0.948852677	15.61534326	0.660056497	0.541712314	61.60911022	1.539286295	0.000762699
uc021qjp.1	TRNA_Val	119.7148764	1.091550008	NA	40.02980626	-0.024541254	0.98069364	33.42038066	1.260012424	0.376584828	26.93996652	1.529836729	0.039523275
uc002ori.1	CEACAM7	34.21191215	-0.36698502	0.893036717	58.55212754	-0.504978526	0.281293472	36.12304357	-0.157959276	0.891897359	190.5789952	1.526655878	9.80E-08
uc002lfi.1	SNORA37	292.8677804	1.15893255	NA	200.5776517	0.038664612	0.935492258	134.3396803	0.760119191	0.542380341	150.5554785	1.526470054	0.00091143
uc021oxu.1	TRNA_Pseudo	58.74756243	0.893153927	0.553517555	61.74049456	0.082168822	0.894686104	28.4007105	0.27584269	0.806925353	33.72476841	1.516916168	0.021676516
uc003qgp.3	PDE7B	21.60442456	-0.065582896	0.993752838	26.58529189	-1.239939081	0.017434897	14.84533631	-0.209601927	0.895444964	10.98168791	-1.516642042	NA
uc001uti.3	TEX26	19.50012589	0.339928344	0.943335912	28.88830392	0.003450669	0.997771933	27.82187818	0.890992173	0.190223519	29.06070769	1.514742407	0.007654497
uc002xji.3	MAFB	117.8798768	-0.54804141	0.245603347	301.2519545	0.506739328	0.016548392	186.6269536	-0.46672596	0.196299387	200.4522177	-1.506718055	3.73E-06
uc002ghz.1	SOX15	21.09272274	0.046942223	0.996031876	92.88375501	1.716078508	0.000911521	14.83499136	1.341535424	0.095711512	21.31437508	1.506047427	NA
uc003pel.3	PTP4A1	101.6741391	0.038608904	0.994783503	210.5155799	0.448637923	0.331756955	59.48319758	1.083560163	0.01796219	60.51094323	1.504615281	0.000169808
uc003pre.3	PRDM1	18.53905074	0.634558927	0.728999792	17.64014962	-0.801288848	0.183783869	12.68868661	1.287338643	NA	24.1999037	1.497614541	0.043592734
uc002klt.4	MYL12B	571.4580593	-0.180943714	NA	1873.810846	0.569611725	0.552132292	107.1410189	1.581970557	1.24E-06	101.8632158	1.495617699	0.000413951
uc001sdx.3	LOC100652999	12.68742751	0.484715406	NA	25.18526162	0.918585433	0.142629789	24.89075867	-0.997734438	0.234345575	26.01478479	-1.492316303	0.014414113
uc003nhd.3	HIST1H1D	957.0259727	-0.04439859	0.987821043	1510.2912	-0.374811954	0.019766097	793.70988	0.908680259	0.001365996	1058.791884	1.491773177	1.33E-06
uc011bys.1	RBM47	24.29940438	0.869157204	0.337087124	39.9152269	0.750227896	0.17651899	16.58223848	1.347584257	0.07970411	31.9027659	1.491471635	0.005503201
uc021ymw.1	TRNA_Ser	27.93621105	0.473411436	0.761962899	30.59074776	-0.762270286	0.180282874	19.69038107	0.331085034	0.788408105	30.24243607	1.491070127	0.018065191
uc001rfh.3	ABCC9	53.59775116	-0.33950533	0.863765671	87.14593879	-0.634389504	0.055991196	72.49204225	-0.351514812	0.554120416	42.79510012	-1.491033965	0.001953708
uc021yoe.1	TRNA_Met	163.2503042	-1.110729144	0.004458018	367.991423	-0.240977666	0.583148946	162.0315248	1.260132283	1.68E-05	217.237218	1.486882506	0.073099919
uc003ivd.1	TENM3	26.26379132	0.00452854	0.999218539	53.48732098	0.354702741	0.560634428	26.94749434	-0.111639425	0.938623856	35.6706669	-1.480474108	0.008779805
uc021tpx.1	TRNA_Ile	39.8441083	0.418732644	0.722880223	48.22274752	-0.601273686	0.273386269	22.57460608	0.783458193	0.357143153	48.29517775	1.477378536	0.006082707
uc021yqs.1	TRNA_Val	84.98334718	0.758522716	0.604843095	82.89876767	-0.538370469	0.313833642	35.52732101	1.769943664	0.000166426	62.77042734	1.475792063	0.011117619
uc001bjo.2	CLIC4	448.2882059	0.053158174	0.992534805	1078.322856	0.798555606	0.026038894	418.8362269	2.335169536	1.13E-33	693.1420984	1.468120782	3.00E-05
uc021yow.1	TRNA_Ser	105.3493924	0.322864974	0.866069818	196.3003256	0.483487344	0.231895052	74.34518356	0.847389163	0.046655013	117.9707382	1.464940741	0.000238435
uc003lyl.4	DQ658414	7.280843852	0.379791707	NA	12.9449175	0.46149598	0.589971679	23.01264745	1.879711638	0.001683304	64.51099465	1.459692284	0.000675987
uc002xng.3	PI3	894.6531884	0.146590037	0.935261249	1563.049066	0.13459539	0.575230334	1505.231589	0.789081591	1.29E-05	8136.910175	1.458443161	3.09E-09
uc003bxl.3	RPL32	1416.70249	0.50598859	NA	1597.074737	0.484835878	0.618299753	196.2875249	0.972011873	0.409139475	259.4639993	1.457773513	0.085422526
uc001fbr.1	S100A12	99.80630834	0.026079979	0.995873935	188.5157386	0.210265034	0.594505305	170.6062965	0.814374419	0.018138116	546.9322103	1.452724047	8.47E-05
uc021spv.1	JA375062	20.62097891	0.616177766	0.759475428	30.49520115	0.348983311	0.626631807	46.08469363	-2.719485419	6.02E-11	44.31928087	-1.44477982	0.025647656
uc003hdv.1	TMPRSS11BNL	136.708826	0.067041577	0.987821043	227.9855195	-0.080970106	0.841949575	211.0965343	0.074773358	0.911379656	343.784755	-1.444287109	8.40E-07
uc003azp.1	AK057177	24.06367164	0.052311006	0.994783503	34.36915551	-0.546555751	0.259578548	35.92262844	0.470614187	0.568426674	49.67029889	1.443012214	0.010235072
uc003ovs.3	GTPBP2	29.04220488	0.184855158	0.958802978	56.6213881	0.432143586	0.357142553	38.07040334	1.364163565	0.012746854	57.56366395	1.440626779	0.004313007
uc001ecy.3	SLC16A1	45.08848742	-0.01949797	0.999218539	108.079655	0.660065531	0.281629864	24.7893419	1.98986848	0.00034193	22.81458356	1.440356907	NA
uc002yun.1	RUNX1	15.4343836	0.389563204	0.94078839	18.06803185	-0.246657796	0.812719229	18.61997535	0.335285335	0.793642175	25.91084242	-1.44035197	0.045794505
uc004bra.1	SNORA65	404.8820364	1.325080584	NA	222.5485396	0.342743051	0.380756203	156.2347634	1.176925727	0.195215564	187.6294181	1.434449696	0.093745391
uc001grq.1	HMCN1	47.07169262	-0.123412341	0.983539675	60.61787513	-1.163888229	0.017744589	52.92934915	-0.204105681	0.805216375	71.33379499	-1.434363185	0.000820089
uc002qfz.1	CDC42EP5	251.2740714	0.048228922	0.987821043	423.1160457	-0.066102417	0.844877067	258.7650926	0.178636674	0.667501952	523.3563389	1.430635632	4.46E-10
uc003kpt.1	SNORA13	44.38683403	0.959076529	0.547194075	30.90752876	-0.580323156	0.265243475	24.75385796	0.96041779	0.348908959	30.05379569	1.430513623	0.069558017
uc010hyv.2	SNORA81	7154.968203	0.710433099	0.723615895	7018.681097	-0.403589944	0.121858532	3680.701376	1.464197963	5.12E-11	4002.10431	1.430234559	0.088130483
uc001kec.1	AL157440	43.4718682	0.337826692	0.876523353	65.04746496	-0.062195442	0.931753704	56.80697868	-2.248437185	4.18E-09	59.71710449	-1.428705386	0.000526777
uc001khe.1	ANKRD1	66.86420578	-0.571302087	0.645885474	214.8266881	0.968917485	7.27E-07	85.83783404	0.420749616	0.508963823	58.1768841	-1.426698088	0.025741913
uc001cqw.3	PDZK1IP1	417.618987	0.194091449	0.853447682	640.2817235	-0.183286954	0.54270859	536.3269778	0.511706298	0.018872925	1157.596386	1.420756838	7.72E-11
uc001aso.3	FBXO6	72.92159148	0.370410248	0.78238232	115.2657002	0.122646651	0.72413225	90.43227623	-0.027130404	0.977849274	138.1441809	1.417894268	3.88E-06
uc003fcl.2	MFSD1	96.92241731	0.018900056	NA	209.7905887	0.327168755	0.753200692	22.10965678	0.779026144	0.356719457	26.85746787	1.417467011	0.04489989
uc004byk.1	TOR1B	905.9499657	-0.016010736	0.993752838	1613.796201	0.024552652	0.903033323	978.4312226	0.10478201	0.77509882	1901.536552	1.416704394	2.43E-14
uc002bqx.2	SLCO3A1	178.8739484	-0.224527171	0.799146421	322.5510689	-0.148764822	0.48669118	176.6832302	0.034702497	0.965789849	236.7620635	-1.416596097	4.26E-05
uc003qsj.3	SOD2	27.05933362	1.345415909	0.010313097	21.71697434	-0.266684384	0.721043499	40.2581105	1.033657701	0.063057083	106.255379	1.406623232	0.000708557
uc003mco.1	STC2	9.168191527	0.424761353	NA	12.62786863	0.104791261	0.928598346	14.98751033	2.538904812	0.000270899	39.77573708	1.40372297	0.251137366
uc021psu.1	JA700174	24.96593297	0.32204311	0.953511186	30.41671239	-0.471611153	0.527010606	36.88818305	-2.815479898	1.45E-09	19.81375465	-1.394003912	NA
uc002fwd.3	P2RX5-TAX1BP3	15.55585901	0.637277635	0.755323543	33.29216958	1.134069435	0.022938217	25.51298624	-2.663711673	2.21E-06	24.73889221	-1.393211365	0.036055341
uc003jek.2	SEMA5A	628.6871827	-0.1335054	0.943335912	997.9134259	-0.457795328	0.006832569	596.9602542	-0.617112646	0.006200091	471.6475011	-1.388911993	3.63E-06
uc001pwf.3	MCAM	76.43431495	-0.186989032	0.945388192	122.6387576	-0.460056778	0.267706722	86.05705198	-0.633327727	0.159952602	101.6099384	-1.388755433	0.00209163
uc021rdn.1	USP30-AS1	17.54215908	-0.083519336	0.987821043	32.77124586	0.041603955	0.962038513	19.69533737	0.586855114	0.571796933	25.40779397	1.385169664	0.034752127
uc010xeu.2	SERPINB2	83.2157781	-0.015384428	0.998642195	101.4291677	-1.349857128	3.10E-06	55.33921257	-0.08061749	0.93620215	51.11687091	-1.384733114	0.005031127
uc021ohh.1	TRNA_Asn	78.58451629	0.819895676	NA	131.7239847	0.881759056	0.000143176	84.08625527	1.095987308	0.005224428	126.8547868	1.38362414	0.001127401
uc004fmn.3	SNORA36A	48.2043376	1.63443853	NA	29.88644555	0.534008239	0.317128491	19.87149672	0.556745569	0.659216915	31.88026923	1.383518825	0.078790253
uc021pdg.1	TRNA_Asn	51.23644015	0.645465341	0.570347233	69.03319402	0.074454303	0.906694581	31.04614604	1.599254654	0.003339282	35.51314148	1.383406923	0.014971825
uc002owq.3	ZNF575	15.72517053	0.48037701	0.890217231	16.22849487	-0.045609045	0.969800823	21.84589784	-2.349688985	6.81E-05	28.02116447	-1.382269844	0.027266846
uc002rkn.1	FTH1P3	46.31636541	0.814681392	0.361507272	68.56944981	0.527873817	0.16289144	50.21816407	0.629833897	0.252581002	85.13330417	1.381284729	0.000110705
uc003brw.1	SETD5	17.09169129	-0.311516338	0.92153176	30.34055346	-0.317109149	0.575100524	21.49728667	-0.771484545	0.383451193	28.06975637	1.380722955	0.035118631
uc001gaf.4	MPZ	13.26602375	-0.142542617	0.983539675	36.49791016	0.827932513	0.125639865	16.34669061	-0.524947756	0.632371287	26.13897826	1.3767966	0.032257839
uc003qdn.3	VNN1	13.64001986	-0.052625311	0.994783503	20.01838676	-0.546945802	0.418849761	14.76455059	1.071710586	0.246799212	42.89002274	1.376682403	0.0140889
uc002ioz.4	NGFR	50.29028571	0.293494636	0.892981736	63.01066885	-0.665116222	0.074377603	32.60382232	0.290108617	0.781036697	28.16186074	-1.374597868	0.045794505
uc002mut.1	SNORD41	60.8130481	1.722779106	0.016586555	30.90599258	-0.313147852	0.614329073	32.71912784	0.846374313	0.300052791	31.44728328	1.373138467	0.04576037
uc002bbm.1	FBXO22-AS1	13.99109735	0.682207474	0.705948043	26.51247534	0.936129856	0.100712699	24.78328488	-1.114954485	0.102536987	33.74007097	-1.372983106	0.012511422
uc002hyj.4	TTC25	31.90173902	-0.103003385	0.987821043	59.28795047	0.025355618	0.972136619	27.06067328	0.601383662	0.528755707	47.43784793	1.372301301	0.003177261
uc003hhj.3	PPBP	17.06582099	-1.051688985	0.227578061	29.83798472	-1.137414407	0.018927688	17.50525126	-0.396682436	0.769439699	9.658278263	-1.370215548	NA
uc003efq.4	PARP14	178.3707381	0.140001917	0.955243382	352.5052033	0.445306016	0.087139047	203.9082459	0.390801373	0.256604057	465.8022352	1.366768551	4.69E-09
uc002tig.3	IL1A	1875.234232	0.432410169	0.553591205	1770.458853	-1.800289418	1.74E-17	1243.555466	1.388497407	4.12E-09	1918.21245	1.366132116	3.04E-06
uc010wft.2	KRT17	160.5851912	0.791718241	0.102874808	185.1879337	-0.235305585	0.570184018	61.75265927	1.823635433	1.95E-05	104.6173119	1.364379176	0.003506715
uc002ejh.3	MT2A	2412.125222	-0.312011792	NA	7468.183056	0.651918489	0.45327953	591.6304907	0.871832802	2.62E-05	569.9738233	1.358497076	0.000135664
uc021oxk.1	TRNA_Val	193.1848056	1.244562308	0.171116479	162.5909876	-0.025798475	0.963403476	74.16191662	0.432852868	0.526072308	100.5661799	1.358131816	0.00162849
uc002fgv.3	HSD17B2	1114.466966	0.045875124	0.982187022	1942.228301	0.021892968	0.926716798	1428.582224	0.080197807	0.839124808	2112.639273	1.356587537	6.65E-08
uc003tuj.3	SNORA22	1790.333055	0.525010233	0.288387407	2691.920347	0.147674126	0.631965645	1286.04496	1.397308513	1.68E-09	2187.964382	1.355390291	0.245458248
uc003ocg.3	TAP1	23.06555156	-0.284654611	0.950545491	62.97249226	0.738028174	0.136664148	27.56758785	-0.061501864	0.965789849	48.02280921	1.351862911	0.020067172
uc009whb.2	ATP1A1OS	58.17620758	0.979301647	0.341161859	81.28296987	0.600060105	0.358875329	87.62309221	-1.144405559	0.011148324	87.99363594	-1.349296243	0.002379536
uc002agd.3	GCNT3	160.2845481	0.236738513	0.768174284	201.1084012	-0.809389054	0.000105265	83.87429491	1.248084559	0.000844677	142.2151501	1.349144231	8.91E-06
uc001boy.1	SCARNA1	835.4164103	0.923469142	0.426910106	819.2768213	-0.2743566	0.260448157	471.6223903	1.134471997	0.000437165	553.9741856	1.341503322	0.090673036
uc001sze.2	PTPRQ	504.9458715	-0.392707522	0.419237583	742.8443404	-1.084428508	5.20E-18	573.3413977	-0.324220116	0.247910478	291.7327934	-1.341132201	6.59E-05
uc021ovy.1	TRNA_Asn	1077.067514	-0.111845907	0.965768904	1905.53434	-0.096325162	0.79286377	701.4482642	1.2207096	5.25E-06	1425.452818	1.340299253	0.087386163
uc003pay.3	GSTA2	147.9337656	0.136323179	0.962774681	198.6230706	-0.689593204	0.000273053	108.7307874	-0.556056009	0.166418927	62.89279848	-1.340238708	0.004213906
uc001tsa.2	CUX2	27.18020346	-0.268648038	0.938947714	38.4445946	-0.988612106	0.05525166	20.4722798	-0.037698637	0.984163312	16.70083289	-1.339362833	NA
uc002okq.1	NCCRP1	690.2956898	0.28213478	0.456748761	1390.964131	0.617713849	4.56E-05	540.5352254	0.495619995	0.027143169	1357.976071	1.335859935	1.03E-10
uc010owx.2	ATP1A1	19.7228068	-0.10295971	0.987821043	28.2375626	-0.749995735	0.188958886	23.57439701	-0.245552108	0.842593659	27.93659281	-1.335389812	0.029701022
uc002txi.2	NMI	119.4753196	-0.289305505	0.66754905	223.959684	-0.094752532	0.763598388	109.5778105	0.570253189	0.169493869	196.5570097	1.333728624	0.000200332
uc003hie.1	EREG	894.6041043	-0.044928233	0.987821043	968.1273457	-2.161893111	6.53E-28	336.179219	0.849367348	0.001500724	423.7907454	1.329733785	2.24E-05
uc010fnm.3	KYNU	8.786732676	0.883017465	NA	13.02907575	0.673444486	0.350458126	17.40633292	0.976977123	0.242043504	42.81023762	1.329306914	0.00634046
uc001zhq.3	EMC4	95.0682749	0.002598813	0.99963164	228.0298901	0.550888739	0.535861234	40.38934738	0.714602295	0.264064271	50.23728457	1.329097545	0.019030237
uc010fpl.3	SCN9A	26.61833275	-0.192808848	0.965768904	46.57805419	-0.2387089	0.683363151	34.27384013	-0.606561074	0.416437008	44.76148347	-1.328707319	0.009743565
uc002keo.3	SECTM1	270.6819818	0.3278941	0.435532	474.1830161	0.323609884	0.051857478	295.771989	-0.195532443	0.65680006	701.9517938	1.327862605	3.17E-08
uc001yff.4	C14orf132	112.9169831	-0.059722855	0.988144592	165.5337084	-0.629211481	0.098887018	132.8478028	-0.91497466	0.006364641	79.775903	-1.327488806	0.002987783
uc001fho.3	KRTCAP2	372.3476294	0.264204438	0.791405524	696.9320723	0.430178902	0.10073016	286.1769183	1.455532164	2.71E-11	336.6642782	1.327396843	4.36E-05
uc002wqf.1	SNORD17	1134.925986	0.849752707	0.638154818	898.4695786	-0.527037589	0.053449485	650.8197899	0.648843761	NA	765.6187821	1.327281896	0.141596528
uc001nsu.3	FTH1	13612.50043	0.19502303	0.542110175	23990.37867	0.204228515	0.14803556	15651.52776	0.196609289	0.415096976	29772.04181	1.325544595	9.74E-13
uc021xwp.1	ANKRD33B	27.82361819	-0.166295653	0.965768904	45.62033761	-0.374206329	0.542323146	23.48252178	-0.152730698	0.911326737	29.39028825	-1.325093751	0.03730878
uc003vrp.1	AKR1B1	205.619089	-0.282535243	0.726586632	370.6304193	-0.210699374	0.471760954	219.0576972	-0.32292281	0.399875335	343.6696616	1.324025329	6.65E-08
uc002sxq.2	ANKRD36	15.6089436	-0.413061592	0.918083974	22.88319817	-1.116056973	0.07491266	14.6111803	-0.044740982	0.984163312	11.25264512	-1.323937694	NA
uc002pfs.3	SLC1A5	159.6691669	0.119179734	0.969012086	294.007637	0.257167265	0.324435432	201.2066126	0.378828919	0.37269145	381.7547161	1.319799485	0.00026717
uc003yon.4	TNFRSF11B	18.65763164	-0.860929655	0.393511404	50.03553917	0.323470905	0.607660053	29.96952304	0.076604189	0.958013243	24.75483437	-1.319442743	0.053423984
uc002afz.3	CCNB2	31.40383845	0.206060528	0.965768904	57.73530917	0.329208277	0.597749282	49.44951423	-0.40127284	0.578303473	38.10420771	-1.316929864	0.028296594
uc011daz.2	PCDHGB8P	11.25183153	-0.273743739	NA	26.86602928	0.38597829	0.614868968	26.57109497	0.278858903	0.800675	32.59609033	-1.313869514	0.030682372
uc003nix.2	HIST1H2BK	132.3256508	0.461582347	0.848625315	231.5049055	0.53450125	0.294015744	91.32325193	0.620873035	0.166418927	233.5170334	1.311890618	0.00187044
uc003lcm.1	CDC23	18.19586142	0.06714258	0.993752838	33.98995283	0.226770961	0.754635211	17.8571823	-0.200077412	0.89702014	25.39856489	1.310583504	0.047831713
uc001lat.2	PLEKHS1	120.0460496	-0.473460144	0.433519771	193.4085899	-0.794288247	0.004731492	160.0090878	-0.195569583	0.718154933	198.3491293	-1.310359379	4.34E-07
uc001qpr.1	SCARNA11	160.5740014	1.37109604	0.054313764	143.1384724	0.223561997	0.624287716	75.58567548	1.050417199	0.00675143	110.3286339	1.306076091	0.217668751
uc001zst.3	CATSPER2P1	25.62049316	0.403963259	0.91237935	43.61354116	0.435275285	0.421410805	46.37994097	-1.904776005	5.68E-06	41.6692515	-1.305435259	0.03717832
uc004chz.3	NOTCH1	92.88015318	-0.176847003	0.96310688	215.9574732	0.536925029	0.192813537	145.2789801	0.32151308	0.631761594	154.8232763	-1.304034383	0.013047676
uc021wcx.1	SOGA1	22.21736006	-0.009005435	0.999218539	55.95477112	0.825808087	0.066542566	24.4051185	0.03514515	0.984252283	42.80792083	-1.304020536	0.021099726
uc002bwn.4	ALDH1A3	1010.588863	0.325631038	0.930203215	2438.916479	0.974406215	0.078943429	398.8923521	-0.344813218	0.398721717	670.4903909	1.302028752	6.35E-06
uc001rco.3	ERP27	59.89759664	0.094520991	0.987821043	76.17326157	-0.925237966	0.004616596	50.51708793	-0.249280296	0.768685994	57.04751909	-1.299582647	0.002972053
uc003gyl.1	FRYL	27.77661642	-0.609226311	0.600541535	54.82686647	-0.266842261	0.665141212	33.98798837	-0.387864298	0.657039159	39.35062665	-1.297979888	0.021676516
uc004cas.1	LQFBS-1	24.07299425	0.600275229	0.626332722	53.18460812	1.122021213	0.0033627	37.31921177	-1.039458673	0.063048192	58.65222119	-1.297457694	0.009309487
uc002qxj.2	TSSC1	36.92816159	0.059436616	0.993752838	65.54972894	0.110008626	0.877859095	28.48574978	-0.599657754	0.49983284	29.54745151	1.296927979	0.034752127
uc022bfs.1	DJ439561	70.08756142	0.804579661	0.369834526	80.60150149	-0.146909612	0.838568059	107.9196617	-2.144251748	3.53E-13	99.23145348	-1.294970711	0.006032762
uc010hyw.1	SNORA63	365.2884019	0.710203142	0.510900231	470.1375536	0.049359698	0.924127218	224.8489638	0.955531528	0.006053999	325.2797624	1.294193794	0.101742917
uc003tpt.3	COBL	45.22107771	0.155268122	0.967365201	54.46120366	-1.035268764	0.00983551	17.87729188	0.251657021	0.855555204	21.57976077	-1.287771367	NA
uc001kqu.1	SNORA12	218.8241158	1.122151404	0.256163803	180.3631725	-0.346999599	0.514283824	134.9240871	0.912291487	0.035013964	127.5397402	1.28575209	0.003944152
uc002ivh.1	AK126318	84.76115762	-0.484656374	0.425940854	151.9867022	-0.416927855	0.22055094	83.63021521	-0.451262084	0.356719457	97.59621746	-1.28103863	0.000248278
uc022cgl.1	TMEM185A	46.82450193	0.27361303	0.949479099	78.77742282	0.213827185	0.70265344	27.42946025	0.822150711	0.275987816	33.39376366	1.280245275	0.03083841
uc002hcj.1	SNORD42B	102.7998697	1.1304768	0.303821342	99.3133478	0.219199574	0.691199243	63.61848935	1.579738731	0.000818337	47.87307722	1.27980554	0.021037442
uc010emz.1	SNORD33	256.5398005	1.235275773	0.121448518	275.7030827	0.458822878	0.233399327	134.0056116	1.241357471	8.81E-06	161.9004764	1.276891227	0.003321723
uc003nhg.1	HIST1H3F	33.54157235	0.218642423	0.963440792	41.08024531	-0.792647328	0.072418474	34.56846956	-0.701403112	0.392857375	35.99171319	1.274645432	0.070816684
uc001cmk.1	SNORD46	77.55316495	1.366620715	0.104550759	69.9632746	0.388580873	0.419504309	46.26088484	1.172867756	0.019655578	46.63607312	1.27383306	0.025711275
uc001sal.4	KRT6C	357.4496294	0.648131652	NA	561.2414832	0.609257728	0.013448206	322.3228087	-0.806542873	0.000166426	549.6433094	-1.27210531	4.53E-08
uc010nkg.2	KLF8	19.84971585	-0.028455373	0.99758318	69.27947368	1.466762912	1.13E-06	54.13886205	0.050642838	0.965789849	73.60902945	-1.27163952	0.001846814
uc003cmy.1	DQ592230	237.9311136	-0.310569568	0.812255656	606.3016771	0.648933399	0.017027625	178.3728656	-0.725342416	0.02044343	131.5874457	-1.265427412	0.000308853
uc001tfu.1	SNORA53	510.4891876	0.56425269	0.745481237	567.3919924	-0.574725645	0.039032463	360.1668803	0.373908855	0.763508176	410.8295341	1.265410574	0.001319359
uc001iie.1	CALML3	169.332422	0.194742981	0.943335912	221.7900869	-0.679991216	0.023351933	160.4273014	-1.081006619	8.28E-05	122.6783226	-1.264295252	0.000832784
uc021xrw.1	SLC7A11	1646.525692	-0.137025273	0.782556467	2487.432984	-0.629294432	0.002416927	1947.267963	1.422887066	4.46E-11	5959.974703	1.264153426	0.195415084
uc002cru.3	ZG16B	859.476568	-0.154830255	0.876523353	1505.545675	-0.165968938	0.497061439	976.1101082	0.389829174	0.218362525	1324.556202	1.263185214	1.24E-08
uc002xwo.3	TSHZ2	89.60334584	0.354216892	0.68138613	124.0967882	-0.280718924	0.442908068	65.2504294	1.288488732	0.001922758	94.61170609	1.261057939	0.000345152
uc002xgh.2	SAMHD1	281.9287729	0.277823892	0.660207472	472.3134886	0.160675543	0.427256845	330.1753997	0.031096536	0.958013243	706.868128	1.259571664	1.55E-07
uc002rac.3	BC051708	13.52967887	0.856944141	0.527341866	18.82547522	0.469360085	0.577824609	15.14542715	-1.625870918	0.036871609	25.49240922	-1.258978816	0.063290574
uc003ybz.3	PAG1	399.3793043	-0.240972809	0.828739588	688.2764637	-0.30721647	0.173689025	520.8313233	0.082975759	0.863968139	314.9185444	-1.257496456	3.96E-07
uc003faw.3	TIPARP	30.16096581	0.685083338	0.597446066	24.9002602	-1.443388494	0.004973969	18.04716511	0.348729175	0.777314395	19.69327271	1.251874527	NA
uc001lyy.1	TRIM21	431.2930023	-0.001313677	0.999218539	878.2422258	0.396209144	0.011539415	566.0059688	0.010130103	0.986077064	974.7005189	1.250643033	8.53E-09
uc001ttk.1	ERP29	34.04009805	0.134583441	0.987821043	76.80354412	0.706136114	0.243265957	18.78797536	0.707165059	0.459120413	29.82621671	1.249110439	0.040033078
uc010uek.1	B2M	21.22939123	-0.283736272	0.928076524	38.36743156	-0.209987253	0.719075942	21.90480105	0.318765421	0.811097863	40.69579817	1.239542347	0.017959141
uc021tkp.1	TRNA_Gly	94.68471772	0.094680624	0.987821043	133.8259846	-0.552223387	0.11750938	40.24534965	1.854272313	0.000226893	51.8920753	1.237873855	0.08757763
uc001mnz.4	SAA2	317.7867068	-0.083824574	0.987821043	619.9505562	0.195384556	0.640886961	341.8373759	0.448303798	0.164159794	426.7491049	1.236238871	0.000704553
uc001ked.2	ADIRF	339.1554783	0.100895355	0.978504547	467.0161044	-0.658154087	0.000154673	397.8792812	-0.916497667	0.000116037	387.4428743	-1.232205885	4.71E-05
uc010swe.1	NT5DC3	156.0874076	0.177173709	0.929725828	201.2398097	-0.771609552	0.011255605	67.07604661	-0.410930501	0.50393083	51.60831026	-1.230922497	0.034752127
uc002ght.3	SNORD10	1948.676383	0.759011868	0.488576384	2256.133791	-0.162136242	0.602623055	1724.010944	0.38408955	0.405375816	2159.54841	1.230632066	0.070816684
uc010jro.3	HLA-H	103.2563727	0.098815216	0.987821043	203.7868513	0.409913758	0.430355598	69.95433327	-0.138935112	0.880256789	93.21372992	1.228095758	0.002685305
uc001ujo.3	SNORA49	3248.947679	0.404640424	0.218911717	4875.100558	-0.011523378	0.950543124	2459.271464	1.142677187	3.35E-11	3744.457296	1.226864335	0.173614252
uc003fkh.3	USP13	167.4748479	-0.116350256	0.967689431	330.1317853	0.198884364	0.508819381	126.3751324	0.160726905	0.796399756	170.7302698	-1.225203923	0.001382597
uc010vxz.2	AK296148	53.35551063	1.491182446	0.012975683	81.11562968	1.390421479	0.000412093	33.89507739	0.97029393	0.153215095	64.49037732	1.223057643	0.031625433
uc002qyd.1	BC113076	115.6666539	1.014434794	0.26655711	110.6196899	-0.251933796	0.535861234	68.48131717	0.936068729	0.018068311	101.8856629	1.215446423	0.002575495
uc003yqy.1	AK057332	38.47502577	0.98868046	0.342212366	60.65427283	0.883558579	0.102418281	53.10873911	-1.477904167	0.001881157	74.56756403	-1.214168773	0.016612563
uc002sro.3	BC066991	19.15883713	0.641869945	0.782554825	22.86530799	0.089597904	0.930717118	21.38185604	-1.326119938	0.07025186	31.8546478	-1.214090818	0.037852903
uc003cor.3	LIMD1-AS1	11.94268798	0.531006918	NA	22.18260794	0.736737244	0.279722816	16.3771284	-2.458228903	0.000271483	25.00483262	-1.213360741	0.078682561
uc021ryh.1	TRNA_Ala	317.3940792	-0.061358127	0.987821043	484.9013593	-0.48907203	0.134183294	182.1189856	1.258229572	4.90E-06	353.3360758	1.21285571	0.00289389
uc001qby.2	FEZ1	32.43532883	-0.263953294	0.958802978	64.50671055	0.019751494	0.980762622	41.85119729	0.868103171	0.125132294	52.04620413	1.212267716	0.031263837
uc021wai.1	PCNA-AS1	13.49379979	0.205537058	0.97603263	29.21940773	0.747245512	0.147004171	38.18266366	-2.467214964	5.09E-08	24.28576069	-1.212078726	0.109025775
uc003vfm.3	THAP5	13.33106888	-0.015418004	0.999218539	40.36662124	1.102360952	0.035939088	16.44882707	0.253221449	0.863938191	22.81139409	1.207513187	NA
uc002jij.3	MAP2K6	35.33613536	-0.047202599	0.993752838	43.21270434	-1.263071501	0.013836539	35.07091808	0.139779653	0.901838456	20.59088964	-1.200897046	NA
uc003irp.3	DDX60	3058.970612	-0.007849617	0.998642195	4517.096855	-0.562189195	2.17E-09	3409.057545	-0.240385434	0.439453403	10125.07008	1.193615622	2.99E-11
uc022boh.1	TRNA_Arg	20.77718866	-0.374651783	0.878658639	32.27191538	-0.813249122	0.092941227	21.21174382	0.405674572	0.72239293	28.90188142	1.192857243	0.080839742
uc011dlx.1	HLA-F	23.27006416	0.845395025	0.393297207	22.77792117	-0.442662459	0.586986082	19.52889415	0.755279431	0.457997035	42.23937095	1.192413386	0.025806668
uc003uew.3	HSPB1	472.3180028	0.148656841	0.956678165	836.1064998	0.178961195	0.542367656	815.5481736	-1.132669808	1.14E-06	678.9487724	-1.191815045	0.000183946
uc003ldv.1	SNORA74A	1515.298671	0.67190498	0.761463953	1435.180111	-0.560599434	0.057590838	1019.950968	0.418723151	0.768534003	1262.828691	1.191140794	0.21675171
uc001riu.1	AX746523	65.21427568	0.030846172	0.993752838	99.38642982	-0.393934814	0.288728208	45.12455202	-0.214963562	0.8142414	49.58831325	-1.188643649	0.019030237
uc021xhy.1	U6	46.52311317	0.810764432	0.517322135	56.80340024	0.139903735	0.77989697	31.76321992	0.354141961	0.701015051	48.10354581	1.182525153	0.090042416
uc003gcm.1	SPON2	14.50676368	1.137867125	0.227578061	57.98695526	2.619507295	7.78E-12	34.08786776	-0.664263109	0.354660561	29.74338971	-1.180469427	0.063290574
uc002gzo.1	AK095721	89.03297273	0.165923055	0.949479099	132.4862121	-0.283036912	0.458286854	106.7475902	0.019556246	0.985978263	106.4297472	-1.178943886	0.010351298
uc002oxd.2	PLAUR	24.0702769	0.062035506	0.993752838	49.33382158	0.415896197	0.54996181	21.25271578	0.256083352	0.831156127	30.58641523	1.17869257	0.050370014
uc009yoa.1	SNORA57	59.62679732	0.614013496	0.717880559	75.83550327	-0.034769959	0.951105867	48.23252692	0.636475626	0.308914586	52.1270042	1.178504894	0.026068092
uc021ouu.1	TRNA_His	296.5157186	0.534394955	0.132279814	386.9184234	-0.254321624	0.386716209	208.5387222	0.74204997	0.008595751	243.3619871	1.177586802	6.58E-05
uc002hxb.1	KRT15	198.054037	-0.098518462	0.967365201	391.7707132	0.233128159	0.292752042	153.3134223	-0.364172492	0.460841525	115.034032	-1.176891985	0.001201422
uc003ydc.1	AB209185	25.74552448	1.086246527	0.327234361	34.68226692	0.769002434	0.204225591	44.14251185	-1.772999616	6.56E-05	49.11019099	-1.176644654	0.018065191
uc021ynk.1	TRNA_Thr	91.15667377	0.542868939	0.341161859	103.6031263	-0.627848393	0.261036848	48.68676076	0.919836921	0.132599647	68.32053074	1.175205069	0.018517442
uc002lke.1	DSEL	283.4521704	-0.11904958	0.948047772	472.481985	-0.279462535	0.10506702	218.1778971	-0.074533787	0.915708836	165.3541835	-1.174608899	0.000112586
uc002kwv.4	LOC100652770	23.42885131	1.159455925	0.119282569	23.97630922	0.114539964	0.889501122	27.75818426	-1.272790329	0.048210819	23.42776331	-1.173581058	NA
uc001rsa.2	SNORA34	575.2478652	1.179472345	0.210545537	564.5245859	0.234855721	0.535435236	333.1494015	1.518736924	3.60E-09	455.1910668	1.173545921	0.197261803
uc003zaa.1	EPPK1	175.5140962	0.55435579	0.364930057	430.3064277	1.265648678	3.35E-06	238.6251432	0.007369073	0.993204258	511.6246201	-1.173290423	0.304135584
uc010yov.1	RTN4	13.55753752	0.86454556	0.580035251	25.68032616	1.165182434	0.035699585	27.17408187	-1.708331365	0.002420237	21.45861298	-1.17277456	NA
uc001bqq.1	SNORD99	41.29873379	2.165260699	0.001139886	30.70613316	1.455195167	0.002416143	26.2538564	0.698958971	0.429441577	21.96005772	1.171215006	NA
uc003qem.1	SLC2A12	184.8128648	-0.074438517	0.965768904	273.2702537	-0.615151541	0.027858017	297.7808434	0.130211992	0.785152332	447.1421815	1.167888888	8.73E-05
uc004crg.4	MXRA5	570.8479959	0.022577169	0.995873935	969.118517	-0.069699297	0.881135791	568.6255663	-0.10281267	0.945565304	613.3833372	-1.16694948	0.001027273
uc009xco.3	LAMB3	131.2038308	0.003636947	0.999218539	165.4609071	-1.138052338	0.000390615	120.5714249	0.612308386	0.115657122	145.0662876	1.152496044	0.000766523
uc001lwe.3	BC019904	10.72428704	0.197055968	NA	16.44691959	-0.034686485	0.976178594	26.32401892	-1.743910715	0.003482299	25.99745826	-1.151337362	0.154628866
uc003efs.1	PARP14	65.43465805	-0.001027457	0.99963164	101.140342	-0.400240604	0.203835659	43.60270765	0.278917155	0.729843603	123.6934422	1.15110385	0.000719226
uc003zpg.3	IFNE	38.47608226	0.296888436	0.945388192	70.53597583	0.411100387	0.542367656	82.72847779	0.02740204	0.980998453	113.7807345	-1.150848325	0.005322491
uc003hvn.1	H2AFZ	25.87842405	-0.827349098	0.448723767	64.36302029	0.171694924	0.73351244	23.36324549	0.320867433	0.787219896	35.68410868	1.150664451	0.036095223
uc001lcl.4	PNLIPRP3	783.5351937	-0.058354829	0.965768904	1218.347087	-0.441299699	0.003152033	1040.879134	-0.211855036	0.657031118	1185.026847	1.14906165	2.44E-05
uc003uoa.3	PDK4	46.47233301	-0.008187357	0.999218539	69.15541236	-0.502598816	0.238271739	46.43076246	0.813811779	0.144272347	66.53787647	1.148260728	0.00614626
uc021qfs.1	KIAA1549L	43.78372966	-0.468889216	0.819758709	97.37400025	0.1441519	0.737632968	44.05830867	0.108904668	0.924248621	53.17280361	-1.143457839	0.035342003
uc002vqt.3	SP100	65.13722849	-0.087824299	0.987821043	138.7388988	0.408186552	0.290265821	93.7082982	0.39227446	0.424764386	164.0195167	1.141196677	0.000436317
uc002jvl.2	SOCS3	108.2667278	-0.057232292	0.987821043	210.0440592	0.208455815	0.589494603	88.00411258	0.373649969	0.480595932	81.37243658	1.14030715	0.002625461
uc001jex.3	ZNF488	27.19113591	0.353354177	0.862987494	63.58096078	0.969279003	0.018700532	44.39042899	-0.196794741	0.861180098	58.99118714	-1.140218464	0.013175035
uc009xhx.2	AKR1C1	76.59537793	-0.205188178	0.935261249	111.877238	-0.835781321	0.015095065	125.9653921	-0.215957717	0.706081455	134.3547328	1.139163698	0.002390263
uc001kee.2	AGAP11	19.81266064	0.875018633	0.476369082	20.98891805	-0.101618528	0.906823253	16.60765859	0.000492133	0.999709543	26.64732402	-1.135492905	0.092444013
uc003vcr.1	AF520792	38.45322306	-0.276807661	0.92993752	69.4934756	-0.185231524	0.71981265	34.54073575	-0.560825878	0.523274804	39.57325437	-1.13013602	0.047606724
uc001hmx.2	DUSP10	31.41393461	-0.130924916	0.987821043	41.21985382	-1.096569016	0.05237421	28.7002268	-0.249256667	0.814069128	34.47991361	-1.127908219	0.073242883
uc002ohr.2	SPINT2	947.6924566	0.624020271	0.674569444	1489.895221	0.483051965	0.203835659	550.5485152	0.621825205	0.035929172	719.1804933	1.126842536	0.001403725
uc001ezs.1	RPTN	616.1701364	-0.003534102	0.999218539	1438.758505	0.694523627	0.015204936	831.4222574	-0.246473922	0.393268812	5220.688958	-1.123979066	0.00020906
uc003tvk.3	TMEM248	119.922518	0.007560538	0.999218539	326.9478162	0.674107861	0.45226252	37.42799029	0.66606323	0.377857577	40.71233843	1.123920245	0.039969412
uc003plx.3	SLC35A1	26.35614832	0.501456748	0.728999792	31.22367731	-0.469758982	0.52489689	25.1852098	-0.424737695	0.672892671	27.87035744	-1.123918285	0.0808718
uc021qjr.1	TRNA_Leu	94.38356774	0.878734101	0.556231878	75.52115948	-0.83351725	0.017359102	28.45017062	0.530322523	0.577478012	51.0449211	1.123898145	0.390217578
uc021rgi.1	TRNA_Asp	89.63882848	0.093502503	0.987821043	113.0454299	-0.971159088	0.002792338	80.66252368	0.457400574	0.388282141	112.9258622	1.118725756	0.001947236
uc002ruw.3	EPAS1	36.36672053	0.35867632	0.880012193	59.39425762	0.208560008	0.727548174	62.38992425	0.384829511	0.535062294	43.12791926	-1.117170411	0.027133553
uc003jfm.4	ANKH	375.5042248	0.196235486	0.786282473	562.8635031	-0.252696884	0.305678082	360.7164159	-0.390497832	0.295228948	309.9063237	-1.115542754	0.000241187
uc022cdj.1	SLC25A5-AS1	17.20396029	0.673793922	0.691135202	28.37626604	0.628387008	0.344397708	38.50374472	-2.915651702	7.13E-09	31.08288846	-1.115262342	0.164257233
uc001zan.1	SNURF-SNRPN	24.56501862	1.496495928	0.132802645	34.17679743	1.857518738	0.000351705	26.61300244	-1.889912629	0.001469421	30.79493086	-1.115090096	0.101467541
uc010ogm.2	PEF1	28.42882795	-0.072056948	0.987821043	33.26276153	-1.443908913	0.005607466	17.45779216	-0.427439397	0.733752641	12.71697905	-1.112879604	NA
uc021tjc.1	TRNA_Leu	69.76285206	0.15656262	0.967714089	89.63110802	-0.765756656	0.057339845	28.26400342	1.303771087	0.037376339	54.41635417	1.110281391	0.062239259
uc003kek.3	IQGAP2	48.36829462	-0.368297268	0.864818143	84.53057637	-0.419346661	0.382535774	47.05901473	0.272750304	0.747033702	35.70864049	-1.109848352	0.051027707
uc001bkw.1	AUNIP	52.47124647	-0.270955988	0.943335912	74.14975297	-1.089644855	0.003068981	17.4537957	-0.305513564	0.821976733	23.08069064	-1.10757308	NA
uc002txx.1	ARL5A	22.49436169	0.224353491	0.965768904	50.60789851	0.818332633	0.06050217	16.54082147	0.337241408	0.805216375	21.99528149	1.105032494	NA
uc002hxg.4	KRT16	594.3436688	0.214170979	0.878520107	1233.726989	0.637318768	4.51E-07	1329.971576	-0.304809402	0.239063121	3034.437291	-1.104947248	0.000306451
uc002zdc.1	U2AF1	60.87183791	0.340801655	0.766331661	85.89674314	-0.249988778	0.562190147	39.9041679	0.361619464	0.682444283	60.4954611	-1.102900243	0.034229657
uc003kuu.3	FBN2	101.7489881	-0.639877713	0.464934282	213.0324157	-0.118549467	0.817794386	124.6901925	-0.398673132	0.435872068	122.7384408	-1.100413901	0.002575495
uc002qfv.1	LENG8	98.53059858	0.270138283	0.857965597	166.3898693	0.173222182	0.635938475	91.61313247	-0.09583582	0.918420007	95.66403661	-1.099349213	0.01205813
uc021rtb.1	U6	29.70945124	0.019841106	0.998642195	35.12638052	-1.298620717	0.015343419	27.96538526	-0.151487751	0.901838456	46.73083104	-1.097288846	0.073099919
uc021ynv.1	TRNA_Tyr	19.13148258	-0.055327163	0.993752838	40.41964498	0.382681553	0.517965084	21.86363894	0.260186772	0.838119913	44.16242028	1.09705143	0.080947596
uc021zfy.1	TXLNB	31.20566948	-0.302411487	0.925366826	52.07268524	-0.455233801	0.472255642	43.21044784	0.144000262	0.892998502	45.47065422	1.095547903	0.029080545
uc001kcu.3	C10orf99	128.0157474	0.110768025	0.958802978	191.4255444	-0.364015661	0.248837463	274.106547	-0.144413873	0.785793776	330.0610407	-1.094675093	0.000822507
uc003kjy.1	AK091866	140.5692471	0.39684543	0.674569444	190.9258487	-0.29074285	0.442581699	110.5510373	0.739729317	0.033295372	146.0856674	1.09337758	0.001039202
uc001fbs.3	S100A8	3142.277921	-0.03380148	0.992491099	6722.292612	0.475833923	0.051617852	7595.355922	0.030008837	0.968139234	26065.83605	1.092034154	1.35E-05
uc021owi.1	TRNA_Asn	499.4511024	-0.182653047	0.957082378	921.835302	-0.054756424	0.907973804	358.5718386	1.041824037	0.00192716	683.2019239	1.09166026	0.172345614
uc003yjx.2	YWHAZ	40.19094186	0.228475038	0.967779487	99.65666412	0.981799839	0.081783984	18.17610716	0.058321691	0.975464408	20.10750368	1.091238049	NA
uc003bve.1	IRAK2	378.0127802	0.024778081	0.993791963	547.6379295	-0.579279061	0.005794763	383.921612	0.918580261	3.95E-05	877.7634908	1.09065766	0.003747576
uc021rob.1	TRNA_Pro	29.30776859	-0.166167061	0.963440792	40.06429828	-1.002952671	0.036276569	36.86930778	-0.009876641	0.993314013	70.75574172	1.089238843	0.039968077
uc003udh.1	NSUN5P1	51.67598344	0.152139543	0.958802978	77.59000372	-0.300977745	0.397087494	62.40165218	-0.017690744	0.988323208	44.0662236	-1.089227886	0.045971473
uc001sak.3	KRT6B	357.9677155	0.460763349	NA	618.9302926	0.75658175	0.044384897	275.498492	-0.362674929	0.351583801	1057.00711	1.089079881	1.99E-05
uc002dmb.1	CHP2	182.6765824	0.111894858	0.963440792	256.172687	-0.586446977	0.000710796	227.1700777	-0.244458979	0.610159091	281.3710989	-1.087666607	0.000129056
uc010uzb.2	MKL2	80.48194153	0.278800367	0.94925902	102.1352227	-0.60415264	0.046512882	66.53697098	0.762938475	0.084521629	85.32129118	1.085670885	0.040309889
uc002duc.1	AK097472	46.50720825	0.355384614	0.828739588	95.20143595	0.727201494	0.039057782	64.98949423	-1.268222376	0.00426079	74.11885607	-1.08553631	0.006354199
uc001rhx.3	BC043511	12.88107084	0.994892822	0.52152224	12.81483589	0.346692008	0.721802175	17.6442678	-3.159150842	3.71E-06	39.31432005	-1.085315122	0.088289118
uc003dxb.4	KIAA1524	60.82526458	-0.296866869	0.880714549	106.3706559	-0.318590815	0.500829573	69.21466457	-0.528464123	0.38550606	44.66429967	-1.084996426	0.053018117
uc002wyo.1	BPIFA2	581.2003502	0.247987806	0.763329995	782.0828714	-0.551216727	0.004789336	547.4069713	0.90048596	2.76E-05	360.9994596	1.08322745	0.000495459
uc002bjz.4	ADAMTSL3	158.4635288	0.129196926	0.943335912	232.5643868	-0.398951813	0.116605656	166.8976608	0.121598125	0.848184892	117.2982902	-1.083036979	0.002598548
uc003fuj.3	FAM43A	195.8462766	1.084200683	0.000584655	157.8252049	-1.013640856	0.011822017	52.57239559	0.132459688	0.892667823	78.90842989	1.082839688	0.023045512
uc001ayl.1	SPATA21	17.82884592	0.494560964	0.862987494	41.03996014	1.106713435	0.042285029	29.83895378	-1.318617623	0.019778314	40.86138241	-1.081465167	0.091128192
uc021wdn.1	ARHGAP40	56.95815345	0.409730957	0.747032009	64.15454781	-0.888363817	0.005230472	29.92155272	-0.701856266	0.347538716	29.78421171	-1.077963478	0.141186352
uc009xzf.1	NANOS1	21.43418846	-0.002157881	0.99963164	41.76732882	0.221778611	0.729782114	21.95471656	-1.373334044	0.048134827	25.54178152	-1.077138842	0.124940767
uc002kdu.3	FASN	524.8791611	0.418585107	0.685842501	971.9388216	0.568867808	0.032766647	474.7105832	-0.046694791	0.978958322	315.91945	-1.076648924	0.008871962
uc002uyw.1	FZD7	35.41286434	0.043039941	0.993752838	48.19269056	-0.730738954	0.051896495	30.64043986	0.280903881	0.796399756	34.67008429	-1.07650955	0.059465925
uc001ntj.3	SCGB1A1	2021.55666	-0.113917082	0.97603263	3413.443854	-0.228154415	0.572844121	1649.82311	-0.237167468	0.394834711	921.4781744	-1.076257832	0.001194655
uc001msc.2	KIF18A	39.06981158	0.002473126	0.999218539	93.73685089	0.757751852	0.028461778	49.28806515	-0.486407052	0.547921893	56.25449931	-1.076191558	0.033848613
uc010ofi.1	SFN	146.8934294	0.561635317	0.146188368	242.0507953	0.405823121	0.286806369	182.2012396	-1.540138201	1.84E-09	219.9160273	-1.074132086	0.000764526
uc002bbj.2	FBXO22	28.93587299	-0.436329952	0.771214281	55.23905308	-0.202347655	0.777234931	41.68647779	0.193561317	0.847424935	46.97363637	-1.073620287	0.04865148
uc003gdf.2	CRIPAK	29.45335819	-0.038212874	0.99618027	54.43121485	0.098216131	0.903033323	35.40782462	0.648496531	0.384528857	46.66426409	-1.070728566	0.063558388
uc004bff.2	ZNF483	18.92861648	-1.061632163	0.266800001	34.02070845	-1.086201954	0.041176514	16.00631926	-0.909837295	0.333106571	19.01170368	-1.069743246	NA
uc003uhq.1	AK092048	26.8430228	-1.033199908	0.171116479	51.86527844	-0.721628617	0.179105437	30.10622471	0.391619159	0.665038508	29.77754929	-1.068723486	0.095690504
uc001xes.3	DHRS7	60.18218216	-0.119735039	0.987821043	181.6158069	0.673423962	0.459331915	26.0232607	-0.437247343	0.657245655	39.09914443	1.068685914	0.075113548
uc022cjg.1	JB175072	99.95511552	0.489410826	0.880176378	92.10222626	-0.688125903	0.449022013	61.27363233	2.875018119	0.005696243	44.07938511	1.068219866	0.476938367
uc003yby.2	ZNF704	253.6137926	0.110012197	0.969233572	389.7661831	-0.274856275	0.26409864	184.1803804	-0.078187882	0.917787267	247.1503949	-1.067244289	7.88E-05
uc002uaf.3	DAPL1	731.2074218	-0.292056636	0.687670678	1083.071566	-0.903762802	1.00E-05	722.5996648	-0.463582297	0.126079025	495.6134242	-1.065663966	3.48E-06
uc002mnq.2	ICAM1	29.72214455	0.024960574	0.998642195	42.18793178	-0.549146874	0.367282559	29.36871943	0.488948621	0.573206816	60.25446411	1.064847621	0.087473955
uc001dik.3	GIPC2	26.54475725	-0.845001207	0.425940854	44.52915636	-1.13454054	0.010994066	28.14646031	-0.4870572	0.597225491	33.27396763	1.064460669	0.08720703
uc021uss.1	TRNA_Lys	794.5871671	1.504968902	0.132802645	804.3362795	1.102945095	0.163498597	287.613049	2.638446014	0.012130146	212.8948521	1.062671993	0.488237862
uc001wxa.3	NEMF	42.29471523	-0.344018958	0.893036717	56.65797866	-1.446287771	0.000123302	21.08682644	-0.158079438	0.911379656	25.56752512	-1.060935608	0.120545371
uc002vgj.4	IGFBP5	454.5613283	0.006821906	0.999218539	702.9198562	-0.377556984	0.173689025	564.3086094	0.786566937	0.02408863	284.1552146	-1.059133975	0.001936432
uc003gzq.1	SNORA26	22015.82967	0.960738591	NA	19031.55819	-0.365143557	0.165491146	9890.460754	1.58781377	0.00426079	12462.43864	1.057964166	0.351905217
uc002red.3	APOB	48.01950717	-0.193750459	0.966563373	73.43213788	-0.664353189	0.182851347	33.01304319	-1.321317775	0.01596407	23.97728117	-1.056594152	0.158740936
uc002ybj.1	C20orf197	56.20323377	-0.408025053	0.893036717	92.54439562	-0.745208398	0.044498463	34.10448085	-0.375730482	0.678354515	35.92356473	-1.056322577	0.081440338
uc002eyn.1	AARS	246.1281727	0.130007058	0.936701698	534.6957709	0.660800924	0.001683229	377.7317073	0.841468904	0.000792459	659.3248587	1.053928704	0.001540471
uc003azk.3	RBX1	112.8758656	-0.09377271	0.987821043	242.1666247	0.380552667	0.543051044	74.80446173	-0.174741444	0.822691783	72.33278338	1.053887543	0.012650981
uc010smg.1	TUBA1A	158.285473	0.824080079	0.288387407	233.3481411	0.491064759	0.192813537	226.1941733	-1.932564293	3.43E-18	146.9752393	-1.053023366	0.001189932
uc010qbx.2	DCLRE1C	15.74965535	0.628210572	0.763329995	33.29595503	1.034384897	0.104219229	23.70202795	0.995683794	0.183574235	43.17398132	1.051618818	0.047043901
uc003ewa.2	PLSCR1	28.10990133	0.102489115	0.987821043	42.26867078	-0.308927342	0.648753978	27.60841477	-0.45977246	0.643018604	78.36756066	1.050013172	0.056543009
uc003lue.4	FAT2	1010.425139	-0.083792806	0.981811446	2264.70169	0.540997145	0.083302603	1411.888518	0.098880428	0.94102502	1618.818967	-1.047890746	0.004170044
uc002viz.4	CYP27A1	35.82498601	0.413969382	0.766331661	52.0661419	-0.043625711	0.948246193	35.31264708	-0.194723713	0.857719489	49.50419213	1.047881689	0.04581418
uc002qku.3	TMEM238	88.51142504	0.715189326	0.640837234	101.2328581	-0.168462364	0.617193273	54.47479652	0.883776919	0.13760864	53.44714306	1.047573463	0.06560536
uc001ihf.4	LINC00704	26.92959192	-0.034112968	0.998642195	36.1110583	-0.948407356	0.029489545	36.20501654	-0.693549295	0.355203703	25.12236852	-1.046881905	0.172866102
uc002pjz.1	CA11	89.34587772	0.252829575	0.875751281	142.135077	-0.009292622	0.986749425	92.57545375	0.772857665	0.053787789	129.0081905	1.046814497	0.013977082
uc001cmj.1	SNORD55	131.063334	1.228684524	0.035870073	151.2543798	0.469852504	0.212137454	119.9231329	2.136560746	3.43E-14	82.41671916	1.040992675	0.009181428
uc003luf.3	BC034636	169.1049777	0.129935077	0.967365201	208.8937585	-1.033432487	8.94E-05	155.543154	-0.326262998	0.436583857	152.1625211	-1.039559139	0.007107496
uc009whk.2	BC043601	38.16521305	-0.170573522	0.963440792	69.93901838	-0.064564213	0.922475918	65.18053637	-0.020466568	0.985998909	59.58261215	-1.037988166	0.029795794
uc002kst.2	ZNF519	39.37750748	-0.432406507	0.726509597	96.296839	0.442826104	0.346077284	61.03752013	-0.684715644	0.160403193	65.46479252	-1.037912589	0.035134991
uc001oxt.3	TSKU	287.8199445	0.177746453	0.755323543	450.1864931	-0.148181505	0.593952485	191.5163619	-0.157338497	0.752304142	216.5269831	1.03689864	0.000239956
uc001zuc.3	B2M	24935.5926	0.007164906	0.999218539	44373.74994	0.04444283	0.877277162	24652.57585	-0.140927678	0.762872342	36314.21376	1.036471191	1.53E-06
uc001pxx.3	SORL1	358.9518483	-0.105783915	0.955243382	559.0273074	-0.493694599	0.001700275	283.0427471	0.103931719	0.882385031	338.2571375	-1.035113712	0.003402262
uc002lny.3	PARD6G	287.2830276	0.314367399	0.26760513	417.907679	-0.209861389	0.34808865	305.0905788	-0.586643008	0.02548645	290.075929	-1.034610497	0.000298107
uc001roz.3	SCAF11	61.51461733	-0.633291395	0.613152212	98.46908373	-1.07874904	0.000647109	55.27547918	0.063569839	0.951068985	64.41170527	-1.033831121	0.024791776
uc010wsh.1	ITGB4	13.72682172	0.003832468	0.999218539	42.79681937	1.090577121	0.079544112	34.23906567	0.710191009	0.316613367	30.46271673	-1.032476719	0.119262021
uc003gat.3	MYL5	32.62231074	0.724648703	0.38879764	41.92888363	0.010632385	0.989699653	71.32564753	-1.87761705	1.46E-06	45.43252941	-1.031663545	0.103725786
uc001lox.4	IFITM2	176.7899639	0.134180762	0.919641026	319.6319177	0.206926623	0.352050389	206.1974397	0.50153661	0.166418927	338.4268531	1.031357863	0.000328007
uc002vga.1	AX747067	198.6063682	-0.125475159	0.956678165	448.9787942	0.530955153	0.013654338	270.402306	0.351465829	0.391726694	268.7258179	-1.028824021	0.00037721
uc001vpx.1	METTL21EP	20.49971592	0.195476829	0.971958564	51.63337213	1.011204679	0.006742159	28.06493066	0.381352951	0.702057978	32.49545758	-1.027857134	0.112963796
uc003ctz.2	COL7A1	642.751838	-0.331912829	0.269374859	1073.779867	-0.500854453	0.002747399	677.3468867	-0.237300803	0.615129541	504.2500382	-1.026563552	2.49E-05
uc001hhg.3	LAMB3	34.74733823	-0.436195431	0.755166528	53.87581196	-0.865773951	0.032296071	32.03225136	-0.247552849	0.809101679	23.88250599	1.026556739	NA
uc002ozv.3	PVRL2	268.3445778	0.492544214	0.202892355	382.1650798	-0.049580312	0.887255159	159.9626642	0.91774218	0.002818565	217.8153776	1.025846142	0.001397707
uc001odl.3	CDC42EP2	44.63501464	-0.078447269	0.987821043	72.94911992	-0.304091479	0.554667596	34.451946	0.333881255	0.708736567	44.94801181	1.024516687	0.082188886
uc002ljf.3	SERPINB4	54.04022494	0.141525983	0.987821043	166.480105	1.28330585	0.019778342	34.20315038	1.862616762	0.000149551	25.2328369	1.021250563	0.194676965
uc002phj.4	EHD2	46.22984173	0.378148092	0.853447682	98.34757517	0.836387484	0.018643333	43.20278828	-0.067735565	0.956323361	52.31936274	-1.020883181	0.087473955
uc004flm.3	PLXNA3	139.0023016	-0.061468174	0.987821043	262.3134452	0.135305739	0.748952112	152.4776459	0.093039328	0.924092105	166.4741018	-1.015990907	0.023372878
uc003dua.1	TMEM45A	64.77629556	-0.257615647	0.94078839	132.0127307	0.139224193	0.80713266	59.87165039	0.386156886	0.644888622	72.33094318	1.015794681	0.022893695
uc002rcs.1	AX748233	81.65449109	-0.539334801	0.371439274	126.9707759	-1.019807158	0.000397051	43.37997411	-0.635875738	0.313427717	43.73476892	-1.015409724	0.051381636
uc002vyw.4	GPC1	881.0884962	0.492159103	0.465564415	1422.970962	0.307105164	0.18263794	984.9751931	-0.495987475	0.135473107	862.3616759	-1.015013087	0.004099465
uc001bzm.1	AK025726	151.7212313	0.076753221	0.982533578	295.0747653	0.358168315	0.076467273	169.6555283	-0.344868148	0.424764386	197.9630264	-1.013399317	0.004041153
uc002onw.2	BLVRB	929.7676567	0.215395732	0.728999792	1492.919173	-0.029913333	0.913294403	1078.671078	-0.189424919	0.555414949	1088.969408	1.012467087	0.000173487
uc021ykb.1	TRNA_Thr	30.51908738	1.183998167	0.012975683	21.09783316	-1.220465199	0.014283792	11.48788656	0.931586788	NA	35.41049428	1.012338354	0.172770717
uc001duq.3	AMY2B	135.8225688	-0.302333811	0.74896509	259.3619188	-0.063027836	0.867327512	169.9298662	-0.293148256	0.537560132	163.8388561	-1.012105243	0.000683863
uc002bsl.4	FAM174B	27.45757913	0.32859169	0.89183063	30.23334339	-1.019745022	0.073312312	26.23675323	0.241155082	0.838259223	22.26131807	1.010219846	NA
uc003bcq.3	RRP7A	56.60341046	0.290315856	0.936701698	105.5313647	0.477225709	0.256906876	34.11698487	0.623715784	0.396970235	39.56388591	1.009449752	0.077886273
uc003qak.3	NCOA7	126.3620017	0.46785902	0.823570024	191.8346504	0.197014577	0.742394771	134.3916806	1.590477072	2.00E-08	216.5793168	1.008211156	0.001409348
uc021tpt.1	TRNA_Thr	26.53449543	0.942745386	0.407503386	46.96962737	1.076869677	0.026548435	25.01463195	0.978892263	0.199570811	40.99321774	1.00764802	0.097207291
uc003uxq.3	TRIM56	41.4763833	0.532136161	0.664599637	111.060994	1.451841542	4.51E-07	66.74299	1.014115556	0.043776321	73.35707458	1.004663548	0.013304157
uc001vfi.3	INTS6	22.1729184	0.314904057	0.92053702	50.80682815	0.890342459	0.043344091	39.26856669	0.274655532	0.767980407	57.20063883	-1.003065003	0.035374958
uc001eae.4	DRAM2	44.34193409	-0.051336476	0.993752838	103.5822326	0.628024945	0.091837198	40.5494381	0.951530967	0.073930574	67.58149078	1.001472011	0.037799256
uc002agn.3	ANXA2	65.71329523	0.075347768	0.987821043	91.43995124	-0.618969132	0.091823617	49.46030439	-0.333419676	0.665038508	47.62629074	-1.000903711	0.074304088
uc021rnq.1	SNORA79	580.5364643	0.488204602	0.628001749	720.8129129	-0.442130359	0.023431394	410.215893	0.162665115	0.807706097	532.0228438	1.000001844	0.023458542
uc003lsc.3	CD74	46.33966103	0.675413868	NA	86.97191665	1.235724179	0.046441123	18.56233048	0.879487643	0.392857375	27.5296483	0.989293268	0.15376175
uc002idi.1	AK093551	13.51609578	0.123695415	0.987821043	37.51105548	1.004705895	0.095905035	28.43162971	0.392761585	0.695542704	26.87036319	-0.984083439	0.156113534
uc001xch.3	PELI2	558.6451054	0.080944645	0.965768904	701.9341326	-1.07004267	2.69E-10	363.6751079	0.149248511	0.725342292	580.979738	0.982900276	5.85E-06
uc022bfr.1	DJ439530	334.0438954	1.04583176	0.009191839	385.1515414	0.108142658	0.835830224	575.2935918	-2.130943621	1.05E-16	455.2223927	-0.972690286	0.023372878
uc001wau.1	SNORD8	9938.17874	0.256698226	0.896339336	19501.81045	0.530948937	0.092887092	11226.04058	1.587238061	0.038371196	9157.402198	0.972194393	0.214773011
uc010ijh.1	Sep-11	21.37513054	0.013739544	0.999218539	24.98467718	-1.340808133	0.017292568	14.41617227	-0.557727827	0.652420625	30.02419149	-0.964999047	0.186427398
uc022bsa.1	CXorf28	16.89290897	0.103532943	0.987821043	17.73872083	-1.497811809	0.021466272	15.89310665	0.232746744	0.873581373	6.627753101	-0.960732006	NA
uc003ant.2	HMOX1	175.2741653	0.366516045	0.363116546	183.7448583	-1.371960228	9.92E-09	61.05948844	-0.335688934	0.612637852	125.856905	0.950543036	0.046333664
uc010hwf.3	PPM1L	16.30337162	-0.259884141	0.960747936	20.92468584	-1.439229464	0.012903485	15.0849645	0.071291545	0.96795622	21.74458795	-0.945775542	NA
uc003ugg.1	GSAP	95.5786947	-0.092769576	0.984890687	166.8887664	-0.121914475	0.765095005	94.57460571	1.107169939	0.000808689	108.9915931	0.944001462	0.008934556
uc004asd.4	OMD	24.02082089	-0.195457289	0.967365201	33.59723346	-1.027182906	0.0161116	14.92299182	-1.448496278	0.072421295	1.681086239	-0.943281845	NA
uc022bfp.1	DJ439583	260.4898337	0.03364003	0.996099646	775.2607598	1.218085406	8.65E-05	365.3294737	-2.317468147	1.16E-26	315.9038989	-0.928999241	0.002972053
uc001ayt.2	CROCCP3	10.94483627	0.553227619	NA	34.50052111	1.724562719	7.47E-05	18.79141156	0.129452166	0.93620215	24.89437209	-0.928242857	0.208139548
uc001eqi.1	AK023809	5.024887673	-0.228381061	NA	13.48951608	0.462220728	0.628053979	47.63178093	3.739087398	1.70E-16	234.0426787	0.928001087	0.556049488
uc010snf.1	DAZAP2	40.05534184	0.209294857	0.967714089	62.58336319	-0.052752062	0.932134076	46.97108336	-1.110613002	0.029251782	53.58409058	-0.927718884	0.107029075
uc021rjc.1	LINC00330	17.31401669	-0.081399018	0.987821043	27.43599882	-0.389150437	0.574751341	33.43321817	-1.210407826	0.027644612	7.075792158	-0.927416519	NA
uc001gof.2	LOC100527964	16.06822383	-0.073868916	0.990151439	51.36333669	1.192668335	0.007046818	34.25079029	0.013258981	0.991647524	46.08593926	-0.92549668	0.09640298
uc003uaz.3	BC070376	14.34913579	1.57248067	0.04771134	13.67284935	0.827047266	0.232204506	27.94606806	-2.155714478	8.58E-05	27.53796335	-0.925124295	0.265988852
uc003kml.3	ERAP1	237.4104984	0.554228992	0.69168024	357.8589746	0.254099713	0.546504139	350.2878067	-1.458879773	1.58E-09	367.9969676	-0.924469999	0.000359123
uc009wog.1	AK307246	19.2199011	0.440966379	0.898671462	28.19087811	0.170213938	0.84681127	39.94235569	-2.413850203	1.25E-06	41.81537239	-0.923725312	0.155868732
uc021snh.1	DJ439531	72.53928245	0.721079174	0.607115164	110.8285385	0.560090837	0.151235727	85.8501269	-2.15077097	8.51E-12	79.24020691	-0.915549466	0.043592734
uc001cdo.1	SNORA55	77.6640936	1.698934093	0.021864785	50.05815569	0.309024394	0.540177259	41.00658896	1.093199945	0.074392214	50.1527013	0.914216217	0.204277644
uc010ihk.1	CENPC1	25.41619497	-0.738981659	0.514638862	37.23915633	-1.495155094	0.009106162	21.4538422	-0.085341092	0.958134405	23.22237596	-0.912499667	NA
uc001zyo.1	AX746640	12.42497138	0.804416362	NA	19.03942656	0.702303096	0.325899611	21.55278296	-2.152040452	0.000722563	27.74870061	-0.909971353	0.216864052
uc003skt.4	TMEM184A	30.59869285	0.661115678	0.599051514	67.56224486	1.172905448	0.003290393	51.93224036	-0.125475174	0.901838456	57.23029694	-0.909624432	0.058603937
uc021onu.1	HP08874	309.473572	0.293603368	0.961623302	418.7981641	-0.157318833	0.805306401	473.6226794	-1.466918782	1.93E-09	535.0310659	-0.907242101	0.005260683
uc003nvd.3	SNORA38	97.59365499	1.112488852	0.388996237	66.11052474	-0.550749991	0.178411688	38.96187979	1.408039223	0.025965805	57.94899524	0.895756373	0.500006779
uc011cmq.2	CCT5	29.80253564	-0.451019542	0.862987494	43.56483289	-1.264545553	0.003660549	22.19345694	-0.145174472	0.925459786	18.84885341	-0.894973727	NA
uc002xjn.1	BC035080	18.25487374	0.772030642	0.667452595	20.59978165	0.062615729	0.950287353	29.65173277	-1.492994687	0.02375919	40.90763169	-0.893738361	0.199802566
uc011cuq.2	CAST	82.10046655	0.036957662	0.993752838	102.7730836	-1.088737533	0.00519625	53.82811783	0.207917369	0.812842864	53.91023556	-0.89173562	0.077886273
uc021ynp.1	TRNA_Ile	26.28349737	-0.056401358	0.993752838	29.69862318	-1.700217778	0.0006797	12.48070727	0.267442035	NA	32.5448502	0.890544439	0.312259541
uc002aug.3	BC034424	22.47683622	0.650203492	0.607115164	29.33076281	0.00746493	0.992745725	32.3086351	-2.087269246	1.64E-05	27.10708946	-0.889175118	0.28610172
uc009yge.3	SNORD97	5905.986817	0.943511087	0.154698951	7747.413022	0.367734624	0.373520921	4316.907359	1.59277299	0.001699081	3832.732578	0.881978455	0.004912693
uc021tlu.1	7SK	492.5628401	1.519155665	0.004108929	474.507205	0.478757063	0.123436991	276.9849185	0.7680745	0.02548645	355.1057418	0.877682448	0.318188387
uc001sym.4	E2F7	35.91036506	0.634810392	0.503933029	34.08231143	-1.061745058	0.058602535	23.3092754	-0.15959917	0.906886363	50.86111514	-0.872945922	0.254427475
uc003qdx.3	RPS12	2373.554587	-0.074440917	0.987821043	5426.876368	0.58872816	0.077165201	1980.958763	1.116720056	0.115657122	1714.658578	0.872132447	0.012545516
uc010cxg.3	KRT23	113.8283123	-0.14154482	0.972146555	155.3297337	-1.062580587	2.00E-06	92.98916143	0.285943412	0.638980188	91.18276043	0.871774225	0.044981174
uc021url.1	ZNF90	92.27995986	0.497265506	0.658391934	149.0340903	0.31066929	0.570184018	81.68172915	1.433169224	0.003811967	81.07497622	0.868670831	0.063402502
uc009xlu.2	CCDC7	13.44974121	0.474129817	0.867646937	31.32870004	1.106659203	0.038838138	24.33979809	0.145927196	0.922231171	28.30071699	-0.868654073	0.219506515
uc003nty.1	SNORD117	42.9105518	0.289320207	0.924494781	66.24661052	-0.002525171	0.998334762	32.93240041	1.622284735	0.001115565	22.28556456	0.863082776	NA
uc009yhj.3	SAA2	283.5103987	-0.261393206	0.850585406	659.5388838	0.484563897	0.090343922	292.4960558	1.21943355	5.41E-06	378.6374022	0.862305073	0.035134991
uc002rew.3	FAM228B	72.8865764	0.600273308	0.779336518	98.97989486	0.189162277	0.715567392	97.84009091	-1.889102483	9.67E-10	52.93555344	-0.859817472	0.144937013
uc001mhp.1	SNORA23	7339.699699	0.661363321	0.520213622	9084.413057	-0.158189131	0.651881115	5379.906635	1.080963708	4.16E-07	6621.646865	0.858246216	0.011532682
uc001xkf.2	RAD51B	18.84729472	-0.145326051	0.980121368	19.3398793	-2.582039984	1.43E-06	17.69066707	-0.614847381	0.55408623	17.66559429	-0.856059968	NA
uc002llm.2	CNDP2	95.11737429	0.178402347	0.980964937	305.5946876	1.106278453	0.142478795	48.63273295	1.478692255	0.000514015	56.38849706	0.855145832	0.23134947
uc001cqk.4	EFCAB14	63.54586487	0.252905434	0.964171557	158.852688	1.037400447	0.038085292	38.41822378	-0.052593396	0.965938094	39.74435164	-0.854555823	0.153761014
uc002eyl.1	LOC100506060	13.2859072	0.47399772	0.846090933	31.09396629	1.106473503	0.019252973	28.12972249	1.396893531	0.015228149	40.71431931	0.852946323	0.1517712
uc010smi.1	TUBA1C	142.3240261	0.389380711	0.761962899	229.2651837	0.18495105	0.675515189	197.8216216	-2.210036579	5.29E-12	158.0984836	-0.85282514	0.007437329
uc010jav.3	RASA1	46.57054001	-0.22396549	0.949745753	63.73859054	-1.114937522	0.006276431	26.1631239	-0.05274228	0.975646706	38.16418135	-0.845687118	0.173128225
uc021vdz.1	Metazoa_SRP	385.3932381	0.939140046	0.445546237	351.1649776	-0.416453764	0.229172858	467.7213883	-1.463351196	0.050277682	449.8368544	-0.845053125	0.069062996
uc010exw.1	SDC1	17.06454329	0.561301173	0.775671822	35.93178279	1.012200341	0.032296071	20.48338826	0.599254225	0.53263286	23.82634809	0.844380353	NA
uc001xqj.4	YLPM1	39.78373545	0.646318197	0.574033694	81.76743672	1.004601646	0.017152335	29.3914848	1.418950267	0.032022425	32.6308257	-0.834858819	0.342981029
uc021rnx.1	TRNA_Pro	55.18673954	0.066244983	0.993752838	61.30468365	-1.377658777	0.023644463	44.55203568	0.618426198	0.348467117	83.33491983	0.831889713	0.083279582
uc001fkh.1	RUSC1-AS1	137.1915832	0.902285641	0.371439274	189.8369511	0.517437227	0.197806555	222.1301266	-1.472573867	5.33E-10	173.3406225	-0.831798489	0.025711275
uc003knk.3	ST8SIA4	36.97321776	0.0678727	0.987821043	81.86055359	0.634331836	0.065751941	42.34446506	-1.206768019	0.012131245	43.23326841	-0.827996154	0.183977993
uc021wym.1	LUST	9.865848099	0.48284065	NA	34.34258952	1.652905316	0.003319429	33.11285711	-1.452331009	0.011744451	32.05444541	-0.825206036	0.215529761
uc003xso.1	SNORD54	153.8266816	1.253812966	0.042427954	171.5953926	0.464931446	0.151235727	121.3675934	0.351934093	0.4828596	109.2706859	0.818229404	0.045971473
uc002lds.1	SNORD58A	401.711687	1.267160863	0.104550759	386.8422682	0.250763416	0.526082663	263.9044345	1.047372729	0.002493605	239.2241823	0.814371311	0.03267608
uc001qak.4	TBRG1	24.84876245	-0.44820682	0.876523353	46.77665525	-0.335087126	0.513414622	24.693099	-1.228030797	0.073900539	21.39742336	-0.809788656	NA
uc002gbn.3	Nup88	13.54789154	1.176669449	0.287307719	23.68784564	1.380221595	0.011167015	23.57831928	-1.863415403	0.001889957	25.74123444	-0.808833086	0.285614474
uc002upt.3	FAM171B	140.9251171	-0.51775298	0.418616935	212.4293098	-1.110394617	7.82E-05	147.7115879	-1.203500719	5.07E-05	92.94704371	-0.802296246	0.074304088
uc001hnr.1	AK094916	20.44588066	0.851823332	0.59848824	24.86702357	0.347327706	0.668930569	33.35550654	-1.652427621	0.004305282	31.59904885	-0.79781271	0.271133732
uc003ekf.3	RUVBL1	112.5734487	0.680721841	0.504385632	143.9844011	-0.040389066	0.946215268	154.3597937	-1.851180737	8.08E-08	177.9951895	-0.794553971	0.02729795
uc011bsp.2	MB21D2	223.7021303	0.288873451	0.728999792	258.6201144	-1.056732813	5.22E-06	153.1959853	-0.263772674	0.610752882	245.7414656	0.792145608	0.011638779
uc003cfo.1	SUSD5	14.67265547	-0.367596926	0.930203215	52.96363161	1.230917389	0.001493292	20.62823044	-0.585440424	0.573296521	21.04914765	-0.791071326	NA
uc010qfa.1	HNRPF	88.76332159	0.924953498	0.068732214	113.4940804	0.224567598	0.73501011	101.1525069	-1.086440778	0.002465338	124.70643	-0.783866862	0.119719417
uc002vxi.4	RBM44	41.06210114	0.033632176	0.996031876	45.86735413	-1.713975468	2.88E-07	24.72134596	-0.331779109	0.769801116	19.51511616	-0.783791656	NA
uc003mjd.1	AGXT2L2	11.85952882	0.348379076	NA	33.66240724	1.351729865	0.016064144	29.03009837	-0.968345866	0.207056045	41.08330376	-0.781945116	0.213513159
uc009zmh.3	KRT5	21.66980903	-2.204215559	0.00014482	71.56715015	0.142483438	0.788703887	56.50339901	-0.556571294	0.360136448	41.75728812	-0.778571182	0.218902406
uc001tsl.1	ATXN2	11.28525755	0.189968196	NA	32.28933349	1.285739787	0.004438486	23.28332019	-0.353763739	0.747305148	27.22714355	-0.777655835	0.309520817
uc003ibz.1	SNORA24	2091.883397	0.841493802	0.281284759	2685.56641	0.195342384	0.577824609	1289.343987	1.326255898	1.82E-15	1254.564417	0.774296035	0.065114308
uc002xmr.3	KCNK15	11.30985684	-0.801331457	NA	18.22021303	-1.188973329	0.053782066	16.62320243	0.076657064	0.965789849	30.52464837	0.772424869	0.315521447
uc011dly.1	HLA-F	18.93939421	1.805122594	0.013140944	12.03198969	0.452404085	0.575100524	15.92236303	-0.606959424	0.608938928	18.64723853	-0.77228217	NA
uc001mif.3	SBF2	68.02440342	0.124047372	0.969012086	74.09067224	-1.690008601	6.74E-11	26.65758813	-0.398915217	0.679357121	34.03186172	-0.771980979	0.306744134
uc001lgy.1	PSTK	125.2039169	-0.55607583	0.426395356	193.3284755	-1.084609202	4.95E-05	88.67180715	-0.523553952	0.26732322	86.97084078	-0.771587375	0.099045478
uc001wsa.4	EGLN3	121.4274167	1.705134994	0.000640736	99.42087827	0.374333233	0.41402149	60.18595795	0.320217956	0.678354515	56.59901735	-0.771553057	0.136792469
uc001egg.3	ATP1A1OS	44.08463866	0.633196258	0.674569444	74.54157925	0.592473926	0.340259302	68.39778308	-1.652267215	0.000637804	61.66152749	-0.771433548	0.21611196
uc001rgr.3	KRAS	18.91346312	-0.307945528	0.95315871	25.95386231	-1.296485398	0.01241862	21.49005408	-0.123153083	0.932495638	20.96242594	-0.769699624	NA
uc003xxb.1	SNORD87	840.2465578	0.823978438	0.468186458	1125.69489	0.34872118	0.409399936	665.084616	1.306945906	3.20E-07	466.9404367	0.769072747	0.01286436
uc001miq.3	MTRNR2L8	274.83318	0.838433673	0.480596842	270.0240866	-0.425593358	0.472090057	162.0093207	2.719919563	0.000615085	198.3079951	0.767190972	0.592070277
uc004aui.3	MIRLET7A1	60.65820727	-1.12243343	0.320498031	112.4780227	-1.101140427	0.052071772	93.33871238	0.341353533	0.697120378	72.9087598	-0.765498793	0.347542266
uc002kmi.3	BC094703	52.22258467	-0.256131825	0.929725828	67.12818662	-1.443702594	2.01E-05	26.51106275	0.362937247	0.78211891	46.82292833	0.764134437	0.172345614
uc002mbg.1	AK126532	37.41116386	0.090337053	0.988144592	68.48673564	0.199441686	0.778546557	38.87404898	-2.119287714	8.65E-06	48.98304117	-0.763585964	0.269129213
uc021snf.1	DJ439529	16.8581793	0.814097637	0.604843095	30.54501846	1.058593949	0.039178818	27.36131125	-1.469365845	0.01862043	17.19447605	-0.758485897	NA
uc021tdf.1	TRNA_Thr	54.99010406	0.459758597	0.73493694	78.97513235	-0.012227886	0.982915343	46.03359155	1.191621197	0.025449708	51.44364123	0.757178203	0.300124742
uc002ufc.1	PPIG	16.73058226	0.390715147	0.935801238	39.43796569	1.189305606	0.00575468	14.85085376	1.030948243	0.283643996	16.4133331	0.757155913	NA
uc009zbd.2	HSPA8	1044.918131	1.053366288	0.1669205	1250.942398	0.362955794	0.227649881	901.1297023	0.753959238	0.001683304	824.6604125	0.755738225	0.034623849
uc010bom.3	ARRDC4	37.98781447	-0.323263677	0.938947714	128.2134421	1.129622026	0.00499201	87.6186523	-0.30904189	0.62161145	86.0073788	-0.752341439	0.227497562
uc002uwp.2	NIF3L1	42.31949281	-0.292107377	0.937549169	96.11447725	0.358407815	0.389891921	50.1782048	1.136676826	0.012924555	64.4938843	0.751642381	0.252551966
uc002rqf.1	PRKD3	42.73961473	-0.039433634	0.993752838	49.94613329	-1.59466557	8.95E-06	18.44934811	-0.238448943	0.863372447	19.60694256	-0.750147086	NA
uc003vgi.3	IFRD1	84.10284628	0.194338623	0.947445182	99.75285292	-1.068870227	0.003783822	50.93670966	0.560666159	0.333106571	57.38520717	0.74743361	0.167863153
uc001gsl.3	RGS2	554.6484133	-1.236668612	4.28E-15	1146.855673	-0.57799997	0.000166624	464.6401925	-0.306208494	0.40070572	278.9366993	-0.741553973	0.03875043
uc010iev.3	SLC34A2	24.3496317	1.302557092	0.059700142	21.00540803	-0.067816236	0.934340186	33.49459301	0.384538485	0.659771801	60.39133046	0.740587106	0.213043887
uc010xbm.2	AQP4-AS1	73.20663079	-0.207554584	0.956678165	99.76720328	-1.134868887	0.000953001	59.56107019	-0.314202257	0.715960358	56.17282738	-0.735439216	0.172770717
uc002scu.1	AK026714	66.11218413	-0.367750083	0.838540836	93.68841351	-1.229767897	0.000219063	33.56772669	0.024562672	0.986077064	41.57036366	-0.731539423	0.284440468
uc022ahx.1	MIR3609	4456.404035	-0.380814028	0.819758709	6181.63779	-1.358130183	2.51E-06	4968.640005	0.21717386	0.406754491	5451.299033	0.731384401	0.011860857
uc021sng.1	DJ439575	71.92963292	1.120520409	0.013140944	115.9430125	0.991888267	0.004685538	90.6724798	-2.129759929	5.17E-12	68.56589104	-0.716134063	0.184040147
uc004fah.1	SNORD61	101.7990159	1.278039134	0.205393477	124.6679125	0.987172357	0.045225964	87.94139102	1.751829302	3.28E-06	56.51791057	0.711790299	0.422039377
uc010dee.1	SNORD104	106.8794253	1.377865831	NA	72.01630937	-0.066460246	0.92340432	65.00773246	0.8563546	0.092831092	45.45897024	0.71157669	0.324574899
uc010vwr.1	KRT16P2	78.9456472	0.03487399	0.994783503	80.71386851	-2.318499089	2.51E-11	25.74476793	-1.182010088	0.091430416	28.34091942	-0.709256918	0.390217578
uc002ewk.3	HAS3	13.68791312	1.189555229	0.16970645	15.18879704	0.402654686	0.615179512	23.14976108	-1.65476648	0.008177545	20.281448	-0.708231327	NA
uc002xim.1	SNORA71A	31.55453831	0.095895529	0.987821043	64.48028543	0.499528687	0.160315539	28.47913709	1.448649982	0.007829877	36.23479717	0.706333147	0.461307784
uc011bmw.1	COPB2	34.9807402	-0.700686416	0.645885474	54.3766695	-1.386966781	0.000273504	29.01262064	0.356109719	0.697332698	30.60899281	-0.702449777	0.365705322
uc021sra.1	AK025664	34.2614448	-0.30226919	0.893036717	45.50255865	-1.38454129	0.000290017	20.52279679	0.216713525	0.880256789	21.50329441	-0.698927318	NA
uc002bkm.2	GOLGA6L5	20.97918911	-0.381574873	0.898671462	30.47612229	-1.091805314	0.026357138	16.48946593	-0.212006419	0.886193579	17.39210404	-0.697139388	NA
uc001hll.3	TGFB2	58.47719073	-1.087774806	0.02025615	168.3799723	0.414528565	0.324848946	67.74956411	0.002477989	0.997886106	92.02562797	-0.696849092	0.213533126
uc002yal.3	ATP5E	1095.344312	-0.312624437	0.956678165	4893.353894	1.037249678	0.203811211	378.0673041	1.82861758	1.57E-11	333.1804404	0.691994587	0.513152618
uc011dme.2	ZNRD1-AS1	8.366345688	0.198617426	NA	29.42752801	1.534070292	0.001505723	20.57006678	0.141120266	0.928140318	26.69930566	-0.687264776	0.379695307
uc003xdr.1	AF116693	16.74406558	-0.146660532	0.985857484	34.09414525	0.195174716	0.731045194	18.5754947	1.745061508	0.007084096	21.21859589	0.685613496	NA
uc003vwp.1	TAS2R3	7.442339855	0.344597246	NA	19.76237821	1.155585974	0.055960144	18.59195805	-0.782928688	0.390536099	27.27802955	-0.683990986	0.394705643
uc011ebf.1	DSE	27.45943875	0.67499945	0.514892852	56.05954521	0.991205696	0.022518945	50.27562897	-1.20271537	0.014585754	36.42616032	-0.683280164	0.34273929
uc002ftf.3	MIR22HG	33.1837937	-0.205654624	0.963440792	45.74320889	-1.07069774	0.015327938	26.24907884	0.176808311	0.887506393	32.38583817	0.682043603	0.328351024
uc002oag.3	LOC100506469	20.54796205	0.35853569	0.943335912	33.84009541	0.351578869	0.58722175	32.95886732	-1.524841271	0.005224428	31.42766361	-0.681975231	0.353998225
uc003zmx.4	CNTLN	68.72174108	0.140290954	0.961487168	84.78714864	-1.007434085	0.001647439	39.41984177	-0.220368135	0.812692099	32.57010484	-0.680341123	0.383495884
uc002jyg.1	RNF213	12.70068529	0.722968727	NA	34.83775463	1.63665309	0.000609359	17.10991685	0.712195032	0.495700243	26.41073706	0.674554193	0.383643325
uc001bgw.3	C1orf213	16.8582886	0.254697528	0.962101704	51.33895425	1.415009328	0.000184004	39.23839739	-0.258496449	0.786184639	48.3826084	0.670660422	0.248582144
uc003xvr.3	PDE7A	7.918927434	-1.067398116	NA	37.20480489	1.138371388	0.04137622	17.44693181	0.566928991	0.607094999	24.56806503	-0.670071445	0.413942226
uc003tvj.1	GTF2IRD1P1	17.9091278	0.44217373	0.893036717	37.46542858	0.915519808	0.055960144	27.93017661	-1.552171479	0.004307732	32.59912692	-0.668439333	0.342287038
uc002zyy.4	DDTL	16.32791162	0.358884041	0.924494781	35.53337641	0.803562911	0.185417871	39.4410999	-1.87200885	2.91E-05	23.80528553	-0.668053092	NA
uc004ehd.2	TIMM8A	41.29550754	0.016665009	0.998642195	112.8018477	1.061509986	3.48E-05	43.65278227	-0.218587723	0.849601396	59.06339097	-0.66646286	0.264492609
uc001aoe.2	THAP3	14.25404968	0.331339839	0.924494781	29.16185021	0.665459354	0.248117651	19.76710749	-1.511003846	0.039251524	19.95553953	-0.66538871	NA
uc003boy.1	AK126307	18.87125138	0.571228946	0.670705845	17.01248718	-1.215681204	0.060742845	18.03005565	0.258405978	0.849601396	17.99524423	-0.664161472	NA
uc003cjs.1	SNORA6	2823.143284	1.124466971	0.105859062	3359.86941	0.441872223	0.168056097	2117.911887	0.911226433	0.000953548	1885.656459	0.66269019	0.065065854
uc002hub.3	MSL1	14.43833443	0.405838853	0.891094822	22.22633542	0.146861253	0.866878222	33.67221112	-1.017758824	0.087027891	31.25318763	-0.661877344	0.378007655
uc003axn.1	SNORD43	13.58390679	-1.098536719	0.405641215	25.1705186	-1.226585934	0.023694526	15.01840309	-0.799054998	0.459940983	16.37181656	-0.6573057	NA
uc003jsd.1	BX641110	102.3565148	0.290573914	0.893484877	110.0640327	-1.363436904	8.34E-08	72.41839848	0.451211304	0.471592782	57.68844685	-0.655346431	0.289085493
uc003aqz.1	C1QTNF6	23.50279452	0.422720749	0.880714549	58.36955251	1.210329405	0.003447302	46.03228888	-0.064311079	0.956241935	49.54117992	-0.651115624	0.263324675
uc010wsy.1	UBALD2	604.5751844	-0.062689862	0.963440792	761.342578	-1.296444265	4.96E-18	441.898336	0.486789853	0.050636075	514.0777687	0.650112743	0.019469655
uc002dzd.4	FBRS	42.38491714	0.54371126	0.57155075	65.00980039	0.249438971	0.597895608	27.63439708	1.215746623	0.049166052	32.06401399	0.648439267	0.426367888
uc002xio.1	SNORA71D	689.6166768	1.075008886	NA	611.7192916	0.293664185	0.342089835	363.7765862	1.173019581	2.02E-06	298.225009	0.647486638	0.04832509
uc021zzi.1	DQ579268	18.93797698	0.520341479	0.853447682	16.75481757	-1.108643105	0.097219217	26.82366799	-1.145909506	0.119134357	25.16080548	-0.64711544	0.435427697
uc001gqn.3	APOBEC4	22.67640033	-0.173204202	0.970531541	26.46723733	-1.722125274	0.001530173	20.58472516	0.300509043	0.812133607	22.43727777	0.645644513	NA
uc002dlm.1	SCNN1G	218.0877503	0.347560771	0.65955524	234.9924522	-1.23456255	0.000623898	109.2263191	-0.435818388	0.360136448	36.23175535	-0.64449242	0.406116689
uc011dos.1	CFB	41.30727572	-0.529924223	0.755323543	121.1686912	0.736054768	0.086742015	54.61037928	1.447263121	0.000235711	90.29858844	0.642267343	0.305949419
uc002eyi.1	AK096066	28.38025865	0.950885798	0.492062372	42.97594238	0.910194179	0.093610712	30.64246442	-1.864563011	0.000312009	48.87993774	-0.641513626	0.322338186
uc021ywj.1	HCG25	15.10779395	0.47999583	0.889480294	18.17200154	-0.167781841	0.860982244	19.72644528	-1.683105365	0.014585754	15.2707221	-0.641180316	NA
uc002yay.3	PHACTR3	529.7117211	0.059431519	0.987821043	598.0989602	-1.613503208	2.81E-15	119.0065349	-0.880853774	0.007526375	38.42445995	-0.640402383	0.520896652
uc003exw.3	TSC22D2	35.36089343	0.278115116	0.938356759	40.19548571	-1.004789413	0.012439251	17.08093951	0.156618942	0.931394009	19.51295501	-0.639880141	NA
uc003vqn.4	LOC646329	89.78905301	-0.250518059	0.766331661	119.1824044	-1.236900611	0.00278619	52.56499341	0.221702782	0.788408105	65.26630113	-0.635909612	0.298508716
uc001tlo.1	TCP11L2	49.95940341	1.240849017	0.019492934	41.04059661	-0.409348879	0.589506096	29.02531634	0.262722114	0.808367307	52.9326541	0.63505102	0.257498879
uc001beb.3	HP1BP3	21.73968217	0.362755373	0.898671462	51.95647705	1.055518332	0.017869321	64.7500272	0.184767074	0.808367307	64.6274696	-0.634760984	0.2372799
uc003iec.4	CCNA2	49.45426079	0.705443894	0.497773792	101.9501806	1.076369071	0.003409244	83.07988242	-0.034198391	0.975211687	57.70283794	-0.633609873	0.229000805
uc003tpo.4	COBL	44.05578496	-0.201518127	0.961623302	55.50602853	-1.396695449	0.005180783	16.66998612	0.546780701	0.621493491	20.31953062	-0.633041256	NA
uc002vxg.3	LRRFIP1	40.90120918	-0.067029651	0.987821043	44.29700356	-1.858193487	0.000446762	19.4843768	-0.486170628	0.656025381	22.90855164	-0.632814683	NA
uc021ucl.1	LINC00511	29.11749819	0.158535224	0.966563373	33.83299843	-1.135704546	0.01342661	18.5611961	0.019719464	0.990585389	25.63697587	0.63157436	0.451407757
uc001irl.4	PIP4K2A	28.47296949	0.48514965	0.761463953	71.59853422	1.263528378	0.000165569	23.87800418	0.352193523	0.747848967	23.57252973	0.629530805	NA
uc004bvv.1	Y16709	161.6576891	1.418273273	0.005597516	207.5322725	0.887703539	0.051270474	179.2688924	-1.597500514	0.038110448	220.7115641	-0.625094969	0.126612725
uc003wgy.3	ZBED6CL	61.35542392	-0.112129408	0.973676439	78.90642413	-1.252273514	3.44E-05	37.12532065	-0.384808552	0.652228026	55.52928608	0.622228387	0.307214651
uc021waw.1	RRBP1	89.43848694	0.260228799	0.866069818	227.193154	1.100612504	1.32E-05	81.42582812	0.578584437	0.32803642	78.60571588	0.618773782	0.230348565
uc003hlb.2	FRAS1	124.189193	-0.451799252	0.523230094	183.7990944	-1.123173922	3.57E-05	93.85560887	-0.300414209	0.639875322	131.0531615	-0.615599637	0.150650071
uc002thr.1	ZC3H6	13.37970279	0.108612938	0.987821043	42.56550495	1.142989256	0.096643324	32.21026488	-0.015206762	0.990798932	44.55965901	-0.614388874	0.355499426
uc021ypi.1	TRNA_Leu	176.0176489	-1.02793957	0.234016004	300.7318651	-1.346899866	6.86E-08	120.4611933	-0.495770011	0.44173504	210.6372429	0.613851936	0.126046281
uc003nhe.1	HIST1H4F	96.76756243	-0.322044989	0.645885474	139.3275807	-1.057825169	5.05E-06	119.4648207	-0.496581832	0.336587232	122.3028175	0.609047709	0.229348952
uc002rec.3	C2orf43	20.77505572	-0.476807326	0.833334902	31.08932101	-1.067248198	0.047552457	22.57183394	-0.834793161	0.343718638	26.23190476	0.602901415	0.539263252
uc003xpk.3	THAP1	28.05110338	-0.30377737	0.948047772	74.27224188	0.668171944	0.168326188	22.61470021	1.194187608	0.07095987	31.41319631	0.601629732	0.523068113
uc001wtz.2	SLC25A21	18.05060987	0.613902176	0.653734831	48.93661716	1.46347905	0.000515174	28.88056313	-0.60283665	0.461764732	33.83718183	-0.599257449	0.413942226
uc003prd.2	PRDM1	62.63296184	0.825745435	0.110619229	51.96316973	-1.406715419	0.000359134	41.27543336	0.719969929	0.268120546	63.97302187	0.59732806	0.389713232
uc003pbg.3	AK125212	24.48041672	-0.579382107	0.593132681	98.41969289	1.394093921	5.51E-07	74.06042212	-0.502938412	0.311887412	73.55239773	-0.596686852	0.246992243
uc002jrt.3	AX747521	20.74508015	1.626593817	0.013140944	23.02050462	0.839257523	0.272801265	23.62553495	1.004705733	0.193862829	32.13972504	0.595336475	0.459100655
uc010mzz.2	GTF3C5	14.4906853	0.245687928	0.966563373	42.37292381	1.350457319	0.003640996	27.28591687	0.339841833	0.767980407	31.7354186	0.593531816	0.454626183
uc001ziy.3	ANP32AP1	33.56612341	0.183940188	0.953797804	51.03122652	-0.200435246	0.70735134	22.22837377	1.282532812	0.069266981	31.88749349	0.592660665	0.449465293
uc021ohp.1	LOC100506730	20.31591603	0.355271233	0.893562578	50.01749879	1.096428559	0.012357424	25.35597883	0.134258248	0.928469654	27.44633855	-0.590097503	0.470059272
uc004aae.4	TOMM5	64.7266003	-0.387384522	0.730575201	91.59091254	-1.215254942	5.42E-05	31.03559627	0.391021054	0.667689265	31.52844845	-0.588719971	0.427985183
uc001ihb.2	KLF6	138.998541	0.028438572	0.993752838	178.0269226	-1.017007866	0.001106475	59.84492281	0.10222233	0.925292262	75.50043128	0.587919722	0.315075462
uc001iyz.1	FZD8	201.6314503	1.152302903	0.002279437	193.2992694	-0.262807744	0.451658086	130.2628752	1.162456378	1.68E-05	155.2017359	0.584111334	0.11020505
uc001yyk.3	SNORD116-25	22.13320328	0.793561807	0.644978761	44.79749238	1.260018477	0.014283792	28.75838098	0.096659044	0.942348413	20.82079643	-0.581575407	NA
uc010qqp.2	NT5C2	27.03677283	-0.428172363	0.866069818	37.59836146	-1.362697935	0.011032803	25.41687425	0.172930265	0.892667823	33.27369758	-0.581526412	0.423547039
uc001sfo.3	HNRNPA1	25.86003319	-0.070604241	0.993752838	34.30215548	-1.016651572	0.036168908	22.82863819	-0.046962891	0.97861274	23.79460009	-0.581114164	NA
uc022bqs.1	JA760602	10352.62214	1.777092497	2.72E-13	14793.88677	1.402566842	4.24E-07	6635.322208	-0.215473002	0.87895655	10376.84534	-0.5794229	0.184727373
uc003ngq.3	HIST1H1E	2669.871859	-0.210577328	0.793878664	3417.343704	-1.460875155	1.22E-20	1437.324406	0.000523907	0.999113664	1549.508049	0.575333231	0.03083841
uc003gxw.3	NIPAL1	663.8489277	0.06016444	0.965768904	817.601134	-1.192222989	1.39E-13	407.2187137	-0.635838993	0.003389044	448.8428379	-0.573512831	0.034752127
uc001mil.1	ADM	4588.095172	1.473725592	4.04E-09	2948.711343	-1.201041647	2.81E-18	1514.899235	-0.019420553	0.967511734	1322.170412	0.573357468	0.057523281
uc021xpc.1	AREG	145.8340512	0.281765379	0.813431526	138.7032743	-2.129996949	1.49E-14	55.63803241	0.338143143	0.639445352	56.17833115	-0.571854557	0.385869316
uc003uma.3	RBM48	19.0971681	-0.119370113	0.987821043	60.33591385	1.159833873	0.000808102	34.24723644	0.017073074	0.990086225	47.72539436	-0.571537693	0.377507997
uc001cqs.3	CYP4X1	46.49547061	0.228508748	0.924494781	92.43717285	0.527718134	0.236212045	56.44734169	1.063048009	0.023071727	49.93666931	0.568994562	0.433612442
uc002oyi.3	LOC100379224	31.59981627	0.921210846	0.104550759	84.65742073	1.717343775	4.42E-07	89.88748412	-0.164355986	0.839124808	108.3883696	-0.568883668	0.171465521
uc002yut.1	RUNX1	64.55241503	-0.054050145	0.992534805	80.8354869	-1.234297264	0.001809775	62.00356833	-0.223580447	0.785415388	45.21573303	-0.565789154	0.45232253
uc010fep.3	EXOC6B	144.26246	0.206014816	0.829459521	170.5452947	-1.094163462	0.000629814	153.4140337	-0.502225946	0.241698653	203.3278395	-0.565331897	0.134258261
uc004bnf.1	SNORD90	50.70590082	1.97127683	0.006067134	19.83257558	-0.078612535	0.941389652	24.02187594	0.919589776	0.315021084	23.94315643	0.565244286	0.561334783
uc001voi.1	AK123584	26.2984644	0.262674991	0.948047772	65.85831788	1.071818572	0.001515468	55.46736946	0.365645369	0.608938928	72.41903764	0.564797449	0.293289434
uc002vml.3	STK11IP	33.35745559	0.035197242	0.996031876	45.29868638	-0.771691308	0.07822506	27.9499878	-1.211378661	0.040515043	23.87604234	-0.559959837	NA
uc010nah.3	SNORD24	692.9209652	0.85638071	0.217267976	1028.457142	0.535035418	0.194057908	698.2393433	1.858728855	3.08E-13	376.4355777	0.558093515	0.177052443
uc002gzb.2	MTRNR2L1	21.97929084	1.120992754	0.363116546	19.73461533	0.157967852	0.869342911	23.47624596	3.055625686	1.45E-05	9.291187809	0.555884202	NA
uc001akg.4	ARHGEF16	37.73984438	0.173424586	0.979707924	69.42343108	0.33986499	0.487404441	41.59565546	-1.048391309	0.052983353	35.96349578	0.554430157	0.469404588
uc002aww.1	PML	95.49254507	0.003626146	0.999218539	115.9467694	-1.293836262	2.21E-05	51.44529755	0.230372199	0.77961966	73.66694442	0.554249325	0.283649405
uc001dqf.3	DNTTIP2	74.62307989	0.061095299	0.993752838	182.0580114	0.793958366	0.150799194	24.11491766	1.170180986	0.093838686	46.07428092	0.549819423	0.532012932
uc010clp.1	C17orf100	30.85966392	0.035002957	0.994783503	38.09939016	-1.001607417	0.086866633	33.37121751	-0.209541722	0.844169688	30.60566966	-0.549712445	0.47064109
uc002qog.2	ZNF460	25.29525161	-0.513636301	0.693332744	86.82442955	1.092187271	0.001149154	29.54430418	-1.084766458	0.095986094	34.61064801	-0.548237368	0.500821156
uc001zix.1	BC069776	27.69030329	1.611398215	0.003848627	47.87930801	1.738079566	4.17E-06	18.96611913	-0.705101607	0.490793068	36.08782807	-0.547894482	0.534650982
uc002fkm.3	SLC7A5	197.8763561	0.4219687	0.245603347	445.4249162	0.984037244	3.14E-06	203.7045349	1.149726391	3.97E-05	478.2173016	0.545867417	0.744012388
uc010iqq.3	ETFDH	58.93681704	-0.232247058	0.951373818	75.85946433	-1.43186074	0.000274318	36.47343169	-0.020345154	0.989205851	35.16635916	0.545800753	0.456887444
uc003yui.1	AX746885	334.4350355	2.075761438	9.94E-14	222.2052872	0.16220806	0.707082213	152.8613499	0.368745056	0.38919733	157.4932441	-0.543069476	0.15546436
uc001enn.4	TXNIP	4798.572281	-0.436523698	0.589057338	16596.69614	1.243773009	9.37E-17	11832.54341	-0.321082071	0.399534876	13281.90549	0.54207314	0.144272756
uc010bht.3	SNORD16	246.8373566	0.878103316	0.331442012	305.2444005	0.183427051	0.659552703	251.5042212	1.02187474	0.000713571	158.951041	0.536270095	0.355810386
uc001uae.3	ANAPC5	23.46720848	-0.55536013	0.755323543	95.80074155	1.370210841	0.000118149	51.35543215	0.221944079	0.800339931	53.39520504	-0.535905043	0.378903113
uc002tyj.2	PRPF40A	36.34813318	-0.39141569	0.84807489	50.59080129	-1.306617144	0.000108371	21.21663899	-1.056979701	0.199570811	23.95003296	0.535286482	0.567287164
uc002pzi.3	ZNF528	17.59414375	0.526591039	0.813134196	34.24684928	0.849315873	0.069920866	21.85782781	1.926884658	0.002239885	27.18784813	0.535164603	0.546800051
uc001ivi.2	MAP3K8	79.12798602	0.61538337	0.236473834	68.22649016	-1.689888794	0.00019709	24.26677241	0.794282667	0.311887412	40.76719074	0.534915297	0.427519855
uc004coz.1	AF079515	1120.452162	0.132994882	0.779336518	2211.781969	0.433999627	0.0022603	1352.921824	1.075179894	9.82E-11	1788.662294	0.534650782	0.224055033
uc011dgr.2	SQSTM1	20.69861839	0.970976287	0.520213622	38.58291429	1.465601499	0.001329668	40.39638099	-1.619211631	0.000408916	41.84634024	-0.533743956	0.546604864
uc003ssa.3	PHF14	43.54210633	-0.633597327	0.398268727	68.58978165	-1.019167782	0.025543351	54.85470369	-0.393151577	0.635355937	60.752939	-0.529905864	0.353998225
uc002cvu.3	BC095475	20.82639622	0.354562589	0.886688201	64.97358621	1.513826087	3.88E-05	36.14960523	-0.119324284	0.923274494	53.30726639	-0.529651682	0.428121409
uc003hdi.3	UBA6	28.97221198	-0.070012943	0.991227158	33.36078599	-1.628387685	0.000731888	19.89480033	-0.180018883	0.898499647	29.63474621	-0.527896466	0.567846571
uc002utb.3	SDPR	992.950959	-0.203963729	0.763329995	1241.213974	-1.601359197	3.90E-54	660.3103203	-0.190177043	0.579682886	410.2222104	0.527614655	0.324574899
uc002jiz.2	LINC00673	1798.172903	-0.123635418	0.88775179	2266.13376	-1.402518811	8.92E-32	1141.635609	0.243804785	0.433637159	1007.847903	0.524930954	0.032267453
uc003xbu.1	AK125860	19.26254536	1.179713935	0.184838848	34.35251023	1.339066689	0.006720782	32.04186666	-0.03561835	0.980580718	59.89766302	-0.5224376	0.373467457
uc001ewn.3	C1orf56	23.29056368	0.746927657	0.471360047	37.12136963	0.558074387	0.310265199	36.20282378	-1.125964133	0.037190359	47.99194208	-0.518355853	0.438344037
uc003wjz.1	AK055458	16.08268409	0.412936767	0.892981736	38.65885817	1.065434327	0.050603763	23.88538105	-0.101206312	0.945565304	37.21772644	0.512538862	0.514092525
uc003jpy.4	SKIV2L2	114.1306175	0.202082984	NA	273.9198971	0.94406996	0.017327096	48.11859053	1.232000166	0.004398735	62.09382402	0.507813918	0.441479307
uc002pky.4	PPP1R15A	2079.122151	0.822048124	3.55E-19	1864.202571	-1.250470137	1.94E-21	1042.15078	0.380621106	0.145478675	1089.513215	0.504157323	0.077062082
uc003adp.4	TTC28	28.68722059	-0.096380223	0.987821043	35.95547265	-1.247773582	0.00983551	20.44768608	0.178872834	0.90253597	35.86814037	-0.503639237	0.506113992
uc010rpj.2	RBM4	389.0257615	0.172012021	0.893036717	447.5858619	-1.321076413	1.18E-19	247.53356	-0.488789527	0.114210556	227.6664566	-0.500568106	0.214226532
uc002cvr.3	DNASE1	20.20523911	0.792769458	0.502071258	48.00900869	1.401651946	0.00258531	34.48352049	0.541541804	0.50379957	34.59758701	0.500176905	0.517482304
uc003hqe.4	C4orf36	73.0288498	-0.16330677	0.953797804	88.29540176	-1.664746263	5.07E-08	62.53178122	-0.917069942	0.039761252	48.45466198	-0.499804715	0.498424351
uc002lsc.1	MUM1	16.67432302	0.132220677	0.982617197	47.40405289	1.144405253	0.008210921	22.42285462	-0.468757975	0.666533396	30.2357294	-0.497409273	0.539696446
uc021qqx.1	AB488780	8.606940762	0.25937375	NA	24.37190385	1.199424819	0.048986293	19.40153176	0.835940309	0.379864267	27.77433544	0.495904794	0.549281882
uc011djv.1	CMAHP	70.97024213	-0.018633337	0.998642195	82.74009803	-1.584998277	4.12E-08	48.472058	-0.01817797	0.988861805	56.8611946	0.492847966	0.539641091
uc001wzr.3	PTGER2	44.82013248	-0.691246226	0.501965749	68.90920238	-1.312412311	0.000718986	30.22431389	-0.804843055	0.256426508	16.95364154	-0.490371428	NA
uc003jrx.2	PDE4D	82.91709549	-0.006023877	0.999218539	93.60148971	-1.657088665	8.23E-05	73.34223406	0.335961502	0.581546663	67.75595576	-0.490284467	0.390217578
uc002xvp.1	BCAS4	103.3327922	1.639262106	3.91E-10	140.5277728	1.195697409	5.98E-08	58.99270949	0.050140186	0.960795107	98.21939408	0.490077046	0.298985131
uc001pez.3	FUT4	221.4562288	-0.793331036	0.015033961	372.6740138	-1.003644667	3.91E-15	147.6442654	-0.258038537	0.625261708	170.3419618	-0.489595726	0.202747465
uc002eua.1	AX747090	20.44011868	0.690702217	0.634405091	44.70156833	1.12672244	0.047448059	23.26192549	0.004697297	0.997651835	25.644083	0.489209699	0.579095999
uc021sxs.1	AF198444	842.8667067	0.322355082	0.381028668	895.6660352	-1.437977507	7.48E-22	255.5016273	-0.378120541	0.282213849	428.179002	0.486839233	0.155406594
uc004dhk.4	UBA1	101.8861481	0.61697427	0.5498667	233.7707385	1.206655917	0.000100733	68.9498598	1.184819631	0.00457395	60.82210458	0.484819736	0.621475524
uc021pgz.1	MIR181A1HG	41.40533081	-0.589986401	0.498244504	64.03133609	-1.092599968	0.001183072	44.62812977	0.376351465	0.607031025	45.37479331	0.483063892	0.467267313
uc002rzt.3	VRK2	51.32541943	-0.206893107	0.94078839	62.53854442	-1.700849186	5.00E-08	18.4616898	0.033864139	0.985998909	33.20043234	0.482933572	0.574140978
uc009xth.1	ATAD1	19.87992581	-0.25852203	0.965768904	25.39757864	-1.533154727	0.008932807	15.35392431	0.155121112	0.926738106	19.18112404	0.479307764	NA
uc021yay.1	MTRNR2L2	196.0535909	1.025795711	0.167109069	211.192235	0.031447116	0.967311762	119.0500622	2.70080438	0.000112931	145.6908507	0.47695256	0.738427849
uc002ghm.3	SENP3	24.10300535	0.007142285	0.999218539	60.63908649	0.82747425	0.051116989	28.55958993	-1.068975489	0.127757265	24.28153434	0.47652067	0.619044086
uc003new.3	CMAHP	115.221902	-0.396941977	0.475292982	161.6985142	-1.258243916	6.44E-07	67.11736451	-0.711016772	0.157658329	52.41658413	-0.474159015	0.527437906
uc002lzv.4	CCDC94	346.3480793	-0.120791575	0.903288551	455.758042	-1.171016543	6.21E-10	183.0398118	0.259885355	0.554104248	180.7931657	0.472447579	0.322090544
uc001drw.3	DPYD	17.32206525	-0.726642096	0.59848824	27.56841603	-1.079874373	0.077603517	17.17631012	-0.087322873	0.958013243	17.12089775	-0.472054971	NA
uc001hvk.1	PCNXL2	13.92175879	0.443825166	0.860352381	34.46173268	1.191118889	0.00856515	14.33453361	-0.124147514	0.944660551	17.42988698	-0.471155793	NA
uc001qnw.3	SCNN1A	287.7615359	0.287427087	0.685842501	446.5062533	-0.040993716	0.89985695	176.5593451	1.282275818	1.59E-07	164.5545571	0.467938472	0.509383706
uc003duy.1	FAM172BP	88.12151127	-0.271740318	0.808742714	117.743902	-1.318444449	2.29E-07	39.83270321	-0.351513382	0.719460708	36.66307425	0.459820103	0.565478227
uc001rta.4	KMT2D	413.3440886	0.484203344	0.236473834	911.3462427	1.00507737	1.30E-07	454.1439916	0.750894204	0.059458358	634.8454638	-0.457541756	0.65333341
uc003jrw.2	PDE4D	37.50325929	0.004522922	0.999218539	38.38880905	-2.126969581	7.79E-05	23.74660476	0.426394122	0.675340139	22.56165673	-0.456726273	NA
uc002jpl.3	H3F3B	15037.83677	-0.003661524	0.999218539	19146.46012	-1.151722792	6.83E-30	9120.885931	-0.307446822	0.202889824	10817.36909	0.456634999	0.084265502
uc002iyr.1	L32131	191.1257029	1.17982492	0.021563661	202.2944969	0.150686558	0.650357099	91.32137334	1.147583686	0.000422563	124.6356354	0.456522273	0.729165834
uc002mjn.3	RPS28	140.8308656	-0.056785392	0.987821043	222.9671085	-0.373231206	0.295341127	168.8448642	-1.033082258	0.002492766	135.7010794	-0.455998995	0.285203687
uc003onk.3	PIM1	91.67344923	0.263482969	0.935261249	102.1465643	-1.190088031	4.24E-05	60.54786272	0.02510475	0.984252283	76.68017106	0.454184858	0.476938367
uc003dhd.3	ACTR8	35.26764726	0.459505899	0.74471252	94.40812386	1.33253745	0.000415089	33.6270639	0.594116736	0.440064794	44.39804479	0.453939939	0.554646663
uc010keg.2	AJ420595	92.12725248	0.276566201	0.837494944	227.976486	1.0777964	3.82E-07	121.9343954	-0.150891397	0.839124808	140.0961439	-0.446362893	0.342287038
uc003cls.3	NKTR	29.85975917	-0.498958372	0.726722449	63.66117898	0.052613062	0.934812044	26.57182144	1.108831305	0.084932656	32.94796739	0.444088251	0.638339787
uc001atn.4	MFN2	53.63130443	0.119363804	0.987821043	144.1123244	1.036852864	0.03876007	17.30201835	0.271682464	0.857658362	24.49530928	0.442952366	0.630208942
uc003nfw.3	HIST1H1C	4548.584282	-0.270002499	0.808742714	6490.939881	-1.043187526	3.79E-12	4014.557454	-0.010947137	0.986022194	4959.646208	0.442696113	0.085968663
uc003qoh.3	ZBTB2	614.4585794	-0.410134512	0.152732686	910.3720159	-1.068782167	3.35E-17	403.1185615	-0.205219323	0.598834455	504.7524042	0.439589695	0.143465108
uc003cxz.3	MON1A	13.15374708	0.218593099	0.968129146	41.73357643	1.425154837	0.002213929	23.98056362	0.024310417	0.989932301	22.42095627	-0.439481382	NA
uc021roi.1	TRNA_Tyr	46.24520348	-0.437610105	0.812255656	64.76170222	-1.449976973	7.27E-07	41.83153474	-0.24188849	0.800339931	87.77664977	0.438797914	0.426367888
uc001zqm.3	BC037861	14.46527822	0.551795932	0.812255656	38.58269924	1.495531413	0.000200696	26.22583856	-2.144400443	0.000140688	35.09656014	-0.438631553	0.571001523
uc001kzd.3	DUSP5	1169.323376	0.379455023	0.527629089	1108.711656	-1.989915317	1.24E-74	440.0827414	0.247934966	0.4533746	565.3946639	0.437088891	0.426111246
uc001cmn.3	PLK3	194.2316374	0.087461808	0.967714089	230.5872224	-1.317845452	2.63E-11	104.2576193	0.202800753	0.74572124	163.8578963	0.43702485	0.47916202
uc010wyu.2	LOC727896	40.53084743	-0.109223343	0.97603263	117.4375071	1.073347554	6.67E-06	87.90021672	0.747811675	0.067928251	83.78639661	0.43412096	0.486802743
uc010cla.1	ZNF594	32.96821269	-0.252529952	0.919641026	121.2638614	1.427948882	3.19E-07	85.7642191	0.250236193	0.685319465	101.1431358	-0.433832772	0.41364406
uc003hyb.2	TBCK	18.88173545	-0.531548284	0.808742714	81.08207457	1.442620738	5.07E-05	65.98045168	-0.133587048	0.880256789	76.84361574	-0.428332695	0.474633981
uc010asi.3	FOS	22.54070661	-1.08213522	0.285784333	32.5767529	-2.029649163	0.002236647	15.21295142	0.609122419	0.575433268	9.766484556	0.427940071	NA
uc003nfr.3	HIST1H4B	146.5666389	-0.187360962	0.948047772	264.5060045	-0.115947011	0.718706044	278.7000037	-1.140717629	1.45E-06	232.0972811	-0.425804883	0.365477379
uc002vhf.3	ARPC2	251.7817792	-0.132483413	0.951788908	340.7620462	-1.071147744	1.59E-08	104.1384489	0.099337275	0.892256186	116.9911685	-0.424814349	0.378007655
uc001phl.3	MMP13	1955.196248	-0.464291347	0.327234361	2628.210713	-1.626421319	2.23E-16	2092.150132	0.298840589	0.408693741	2743.797686	-0.423706078	0.144272756
uc002vyy.1	PP14571	20.97752946	-0.358956951	0.901587101	30.03628407	-1.087284293	0.035518187	13.00512896	-0.498217846	NA	28.71852944	-0.421524457	0.644901427
uc009wbv.1	SNORD45B	39.0516308	-0.726232	0.523127111	55.07435276	-1.864383917	4.54E-06	46.48745941	-0.237773385	0.789829028	40.67063476	-0.4205896	0.593919465
uc001aoz.3	ERRFI1	1743.143391	0.562933505	0.000292636	1843.095584	-1.002755368	3.11E-13	877.7125914	0.823073079	7.28E-05	819.4282565	0.416622977	0.264525523
uc002ahf.4	C2CD4A	83.83250801	0.240927796	0.943335912	79.74106022	-2.085413847	2.32E-06	35.01637998	0.425055548	0.624567706	45.43026551	-0.4165596	0.64319042
uc001dsv.3	TRMT13	24.05077744	0.245266883	0.962774681	90.94931145	1.762002804	2.96E-06	23.16824804	0.708900374	0.408693741	28.91738647	-0.416183103	0.660912148
uc001mvk.3	NAT10	26.66169995	-0.204577213	0.969963904	94.81593862	1.289613805	0.003072569	24.73872774	0.548861142	0.556411243	20.58657261	0.413590334	NA
uc002nvo.1	AX748165	16.78626985	-0.059359154	0.993752838	19.70870995	-1.408557338	0.023209808	15.55056246	0.452654179	0.712791676	18.02794989	0.410683033	NA
uc003cst.2	PLXNB1	27.82755405	-0.117586947	0.987821043	86.11827113	1.151457199	6.99E-05	37.39142822	-0.194935586	0.850248746	34.76221071	-0.409151793	0.617402749
uc001zcq.3	TJP1	23.7440095	-0.106193541	0.987821043	29.71234697	-1.312341781	0.006683164	29.13495765	-0.009793578	0.993314013	24.9314175	-0.40787929	0.659801198
uc010qlo.2	RPS24	46.52738572	-0.499935828	0.82364689	106.0707953	0.140951451	0.828446751	94.66950312	-1.095333119	0.005389182	95.17559335	-0.407305823	0.437208887
uc001dqd.1	MIG7	108.763091	0.052280977	0.987821043	132.8955279	-1.145899761	0.006672212	50.7836205	0.359143467	0.68627015	14.92593232	0.406937777	NA
uc003gox.1	BC010030	8.333452964	-0.086714435	NA	27.3514645	1.162786038	0.047552457	23.06891335	-0.171413956	0.899565269	32.81509573	-0.406630028	0.63283122
uc004bha.3	RNF183	48.0244994	-0.05714415	0.988144592	63.93745557	-1.007659432	0.001851958	40.96717471	0.396684204	0.62741934	47.09880913	0.406079562	0.593919465
uc003odr.3	B3GALT4	151.6417985	0.191786075	0.8588639	176.9462382	-1.184678247	1.65E-06	124.4005647	-0.591701474	0.156220701	132.2105369	0.405595911	0.416379965
uc001hio.1	SLC30A1	618.6352686	-0.505356918	0.004433611	950.7531091	-1.019185485	1.49E-14	564.4467319	-0.459931806	0.057616948	651.0851624	-0.404183785	0.265328425
uc001etd.3	HIST2H2AC	1801.775904	-0.280700309	0.52152224	2482.417245	-1.204410474	8.71E-14	1294.625497	-0.193385273	0.607307149	1547.407512	0.401422546	0.228720599
uc003cke.4	ENTPD3-AS1	99.85207346	0.257735537	0.953087178	153.8683899	-0.053156364	0.921418767	125.0919227	-1.160042584	0.000248262	162.9991228	-0.400856733	0.430515054
uc004aat.2	DQ590189	138.3415067	0.223544341	0.930203215	163.6390582	-1.048777521	0.000784675	126.3524072	-0.173643656	0.76561401	101.5608144	-0.396659438	0.440694153
uc010xxe.2	BCL3	140.2205238	0.771043475	0.060542395	173.3777726	-0.076416515	0.86212608	137.3458763	1.108268565	0.006222954	171.0321211	0.394556885	0.501055482
uc003yuf.1	NDRG1	481.2133969	2.222039055	6.31E-26	271.2692963	-0.136708266	0.694651166	193.2070474	0.179108528	0.701814158	199.325923	-0.393401099	0.328295969
uc003pbt.4	BC009838	19.94538087	-0.456402529	0.808742714	30.0060529	-1.01362794	0.038838138	15.07549512	-0.493075897	0.674282971	17.95646893	0.38944348	NA
uc004ahb.1	TJP2	37.05330537	-0.281683613	0.958802978	90.298494	0.46230786	0.435020102	22.13247975	1.346253892	0.038153613	22.95735699	0.389050978	NA
uc003flo.3	BC040935	26.03735853	-0.111642329	0.987821043	34.0256141	-1.008829093	0.099449977	23.41644969	0.099158178	0.947052581	18.02108	0.388334008	NA
uc021qsm.1	AK095267	17.64633989	-0.200857949	0.969233572	70.61800168	1.559851753	1.06E-05	23.9186257	0.02268146	0.989966607	24.81437598	-0.388094957	0.692322825
uc002qza.3	ID2	550.9668759	-0.304007359	0.631175238	1896.755995	1.318488289	4.96E-18	1031.735676	0.179578617	0.620163702	1211.355783	-0.386685801	0.202440272
uc001rmx.2	YAF2	148.0489639	-0.473118592	0.425940854	225.7311336	-1.011019837	9.47E-05	96.07639528	0.18014034	0.77961966	120.7538929	-0.386223372	0.443791493
uc010lfp.1	MGC72080	32.65515039	-0.560713488	0.607115164	49.89795178	-1.093915566	0.009333241	32.29515935	-0.126238502	0.925792499	27.57257942	-0.381175619	0.676662571
uc002eid.1	CAPNS2	704.401835	-0.010032995	0.998670253	905.1616414	-1.111623746	4.10E-10	932.5989037	-0.061412168	0.922396449	1092.074654	-0.380280799	0.224219299
uc001dfr.3	ZRANB2-AS1	36.58099021	0.984491541	0.331442012	75.35281564	1.341715549	0.004960891	56.20141245	-1.200737752	0.004742515	68.13784393	-0.369470441	0.570319451
uc021sqh.1	HP11097	22.44458379	-0.486156974	0.802375127	32.53959848	-1.161751991	0.05223968	25.82832944	0.325843126	0.769151971	12.40953988	0.365964837	NA
uc002gyy.3	UBBP4	65.29432734	1.650809535	0.039656482	33.19016386	-0.245059458	0.741320515	44.32855156	-0.134404299	0.904607855	37.30696957	0.3645736	0.661681056
uc003oez.1	SBP1	59.70667816	0.284140982	0.930203215	192.6467333	1.602063825	1.76E-12	120.0150236	-0.410673073	0.372303919	153.6328754	-0.360667901	0.451407757
uc002rdg.3	TTC32	203.7877105	-0.245925425	0.867019351	275.6842541	-1.254087504	1.64E-08	142.9273006	-0.315473429	0.497622847	141.4579051	0.360608324	0.534072336
uc010pbl.2	HIST2H3D	19.35088376	-0.576703031	0.766331661	36.15611318	-0.474571703	0.455934507	30.59892956	-1.280646549	0.025101388	26.5540981	0.359790709	0.715274853
uc001fpy.4	HDGF	230.6245257	-0.17748099	0.963440792	532.7204404	0.506482941	0.277391882	158.3251957	1.897398988	7.73E-14	436.7190533	0.359502173	0.436099123
uc001kzf.2	RBM20	14.23445416	0.683664084	0.733426863	58.79529109	2.204389468	3.14E-06	63.22144548	-0.486538828	0.384528857	77.3616644	-0.356988075	0.573726407
uc002drm.3	SH2B1	30.40174425	0.561679807	0.755556742	79.57867175	1.371798796	0.002035012	76.79951555	0.084211087	0.926868639	49.83823082	-0.354610705	0.661476305
uc021pxl.1	USMG5	30.06297561	-0.051887218	0.993752838	87.40537889	1.091906215	0.001733828	41.35921593	0.084439506	0.938623856	33.15809499	0.354119224	0.681265419
uc002afr.1	SLTM	33.50434615	-1.000964916	0.444045616	66.88302288	-0.794721348	0.025662736	32.4385065	-0.727441641	0.30385936	44.16946541	-0.350496213	0.653966361
uc003eww.4	CP	17.61714921	0.052065046	0.99450192	55.06941336	1.275943036	0.002441659	52.51181291	1.550660577	3.99E-05	58.53344835	-0.349731631	0.644972411
uc010pyc.2	LOC100130331	26.25746842	0.942393453	0.4202225	36.93665191	0.638119046	0.280823127	15.40787203	1.876392666	0.01620962	13.60784116	0.349321124	NA
uc003pjq.3	UBE3D	13.28519028	0.8053098	0.50153476	29.41529748	1.249875576	0.014146523	17.96993187	0.873771797	0.341606002	25.23128244	-0.349081201	0.734407044
uc001pgf.3	TMEM133	213.4998048	0.072005672	0.979012749	257.1166533	-1.286193752	7.55E-17	114.780288	0.192054118	0.766459717	142.757291	-0.34877904	0.437208887
uc003dye.4	PHLDB2	29.55101058	-0.25024965	0.935261249	40.94738989	-1.066694423	0.013814176	26.81117603	-0.562428459	0.524549316	38.25302527	-0.34693475	0.65639592
uc003pzg.3	SMPDL3A	18.45217946	-1.663324049	0.004458018	50.55162433	-0.095026273	0.864016041	14.76545063	0.484375021	0.69486167	13.79531192	-0.346662862	NA
uc002mxc.1	CCDC130	43.15541733	0.087901466	0.987821043	116.8743615	1.060527723	0.003702793	50.90058204	0.127488639	0.910018513	50.92624443	0.345194947	0.6364629
uc010oys.2	TXNIP	98.85954652	-1.378116125	1.55E-06	370.378112	0.90917287	4.42E-09	459.2757637	-0.156459178	0.711061868	438.3417525	0.343687775	0.461307784
uc004cxq.2	TXLNG	20.93538056	-0.442080532	0.846090933	72.85421466	1.159866779	0.001049061	26.7923671	0.424852533	0.657031118	26.67511221	0.340550581	0.727366911
uc001keh.3	GLUD1	235.1370785	0.281225989	0.907746662	334.0017813	-0.28461737	0.195376479	262.2893683	-1.08171479	2.91E-05	262.7378727	-0.339927491	0.488895982
uc003ovq.4	POLH	93.56018967	0.047050178	0.989752904	268.4837029	1.187137327	5.02E-07	148.7894498	0.418044768	0.304075128	144.7797095	-0.339021119	0.468698866
uc011mlf.1	MIR222	68.16866671	-0.396120262	0.816169526	86.12946149	-1.810676811	6.16E-05	28.73811146	1.220379172	0.046475291	27.7238044	0.338674851	0.735433827
uc004abh.4	FAM201A	22.98287644	-0.36276391	0.897998455	29.90882449	-1.471048669	0.006860053	24.65465413	-0.049663677	0.97661227	15.37796552	-0.337243099	NA
uc002sco.3	VPS54	62.16053998	-0.25391924	0.930740669	86.72928562	-1.067674986	0.011910694	47.89282765	0.104144158	0.919134329	50.38408347	-0.336403691	0.670741042
uc002alb.4	TLN2	25.8174957	-0.079860712	0.987821043	33.13083673	-1.124620204	0.020361769	19.04045401	0.131353704	0.932495638	25.25968702	-0.335762703	0.738427849
uc002ynu.2	CLDN8	882.2746189	-0.241828645	0.647678707	1257.419656	-1.003896874	2.81E-10	889.9213411	-0.669848778	0.011511298	515.1619096	-0.335249587	0.491141315
uc011btw.2	CEP19	14.67026804	0.279548669	0.956678165	70.2307479	2.140620961	5.98E-08	53.72157664	0.597054111	0.360136448	58.30780867	0.334943819	0.670741042
uc011dhk.1	GNB2L1	192.7690377	-0.367488269	0.405641215	269.9563746	-1.246199259	4.42E-13	88.69452361	0.168819329	0.806543745	79.46911662	0.334185555	0.619362309
uc004aqx.1	DIRAS2	32.79178096	-0.634887575	0.710511154	48.1371251	-1.500908085	0.000734871	49.70440828	0.299222137	0.70703619	55.24542544	-0.331084198	0.638339787
uc001wzg.3	FRMD6	22.048943	0.170036824	0.971982091	25.03004257	-1.197625099	0.024311283	24.34664231	-0.291305988	0.793642175	37.236931	-0.329223269	0.682145977
uc001fba.3	SPRR1B	445.7826358	0.14430687	0.943335912	1204.411179	1.141818281	1.90E-11	451.9306007	0.272814045	0.556196151	697.9088121	-0.328157945	0.396935294
uc004enf.3	TSC22D3	16.40314521	-0.14743579	0.986809719	22.01038751	-1.018542958	0.098576274	23.28640099	-0.499219055	0.635355937	8.655117375	-0.328081996	NA
uc003qaa.1	HDDC2	50.96756262	0.307623274	0.951712812	134.3841555	1.177784174	0.01361459	19.18100408	-0.180674404	0.901838456	27.07601726	0.327461944	0.801697647
uc003hlk.3	BMP2K	40.10124062	-0.200101471	0.965768904	120.0966621	1.082021438	6.34E-05	54.53084818	0.355964022	0.610752882	77.86103581	-0.325343725	0.61695254
uc002hqp.1	PCGF2	54.91232856	0.778497508	0.091357922	118.7564013	1.196152969	0.000379716	50.03221285	0.517825945	0.488814711	70.75008091	0.322962614	0.65639592
uc010zyb.2	LOC100131496	34.62906112	-0.324618363	0.943335912	45.94230576	-1.569327528	9.65E-06	19.0519796	-0.112107865	0.947052581	21.99803728	0.322629901	NA
uc004cow.2	DQ584698	56.62796902	-0.179486431	0.958802978	84.10396579	-0.742579899	0.069557402	43.62125497	1.068956112	0.036291744	48.24240756	0.322362182	0.764313167
uc002kqe.3	CHMP1B	7591.320953	0.059120021	0.956678165	9267.918343	-1.249096363	3.87E-44	4969.064916	-0.039671378	0.928117253	5616.452455	0.320730587	0.264525523
uc001lta.3	MUC5B	5192.471092	0.909979311	0.341516134	8446.406341	0.728540696	0.317259869	3205.392992	1.802789775	0.0746566	3230.239161	-0.319627961	0.804010948
uc003hav.1	SRD5A3-AS1	19.44748627	0.930651606	0.475196998	19.6196224	-0.063592911	0.942394338	35.41883469	-2.041854398	2.25E-05	48.36598615	-0.318512043	0.713325049
uc001ucy.4	HCAR3	236.3185829	0.667910141	0.065584518	220.1891247	-1.309821392	2.78E-10	162.5518524	0.198455008	0.731886716	139.6697594	0.318091106	0.578575304
uc002pdt.3	MYPOP	17.3807798	1.040950528	0.167159091	42.81378064	1.660938631	0.000128564	32.79731133	0.240838471	0.805321699	42.72402416	-0.317604637	0.713325049
uc001rcb.3	BC067269	11.47310504	-0.2011861	NA	40.15133799	1.29137546	0.001053565	19.32738006	0.661506027	0.528036611	30.09340225	0.315712706	0.723965952
uc011aea.1	LOC100133286	26.45812793	0.217997861	0.965768904	46.07547862	0.206091933	0.771289948	53.63545571	-2.200695406	2.27E-08	47.64516201	-0.314055839	0.688798545
uc003jlz.3	PTGER4	136.2042368	-0.449744491	0.525734199	187.7751148	-1.459751359	3.95E-08	103.8651686	-0.487014622	0.261516024	91.24559364	-0.31235584	0.620919442
uc003ome.3	KCTD20	43.34758601	0.720521602	0.514638862	97.21658101	1.308464961	2.30E-06	44.2834259	-0.068874813	0.954716478	63.9314117	0.310896471	0.647565328
uc001vqv.3	IRS2	1289.504246	0.861334553	2.19E-09	1093.565545	-1.432683459	3.05E-30	441.7892969	0.291978496	0.379881473	512.6651738	-0.310158578	0.588543068
uc002pbm.3	PPP1R13L	14.97807304	0.618493482	0.729686035	37.57181995	1.359800713	0.002440288	21.76326753	0.224704483	0.857629482	20.01709486	-0.3069843	NA
uc002bwo.1	AK126286	220.441158	1.389391646	1.27E-10	403.7838917	1.480801046	2.13E-12	224.1183688	-2.084650929	7.83E-19	302.1279237	-0.306692319	0.520588067
uc001muh.3	CSTF3	285.8487164	-0.238091978	0.647678707	842.2250167	1.045608655	1.36E-10	566.0391315	0.217112756	0.535642956	676.1734254	-0.306414661	0.334022784
uc003hpf.3	WDFY3	123.0047902	0.003951877	0.999218539	140.812718	-1.592488901	1.36E-06	46.87041291	-0.07170373	0.948445603	54.09430913	-0.306154646	0.684694943
uc022bce.1	AX747544	43.5730648	0.398710819	0.848625315	80.14387683	0.546639105	0.163555446	58.29365188	-1.801745434	1.41E-06	41.30534626	-0.30530173	0.722746175
uc011eha.1	PHF10	725.0068665	-0.132676506	0.924494781	981.3288516	-1.077013706	1.89E-20	589.5542141	-0.130542854	0.740444896	632.2174932	-0.305113388	0.378007655
uc002scr.4	PELI1	22.27204026	-1.210375735	0.04495206	42.10535317	-0.934339516	0.030315206	27.65491013	0.223753587	0.842593659	36.03473099	0.30437838	0.721459465
uc002ked.3	SLC16A3	30.9326916	1.277776474	0.041088051	61.10815571	1.51305793	0.00078354	46.49148231	0.178145546	0.86926517	43.81399866	0.304192137	0.703624993
uc003ugw.1	AK124308	78.83705311	-0.136310158	0.983539675	108.0750169	-1.021023671	0.003381574	87.70557806	-0.381858777	0.456393117	106.9273755	-0.303217374	0.548112096
uc010naj.3	SNORD36A	109.4788216	0.622816054	0.66754905	138.511697	-0.081682358	0.889501122	63.4136441	1.536863992	3.29E-05	52.58948381	0.301955625	0.694629527
uc021yjh.1	AK095057	15.00583188	0.548953712	0.810622413	45.57135733	1.639227777	9.53E-05	19.06050159	-0.009686294	0.994294815	24.95604258	0.299422169	0.779627781
uc001bij.2	SRSF10	306.7831328	-0.264179232	0.708950889	428.0759277	-1.135278729	1.47E-20	195.6184068	-0.038630531	0.958134405	205.227307	-0.298538295	0.595072162
uc001mxr.1	AK094325	20.15997823	0.786699225	0.61533386	23.03599443	0.014039464	0.990774607	23.85809982	-1.316621735	0.071534836	24.11820975	-0.293864236	0.77104199
uc003xvl.3	ARMC1	49.02276299	0.10012956	0.987821043	136.6655512	1.084037087	0.026413942	27.09024587	0.258015216	0.834522114	33.31407194	0.293846861	0.753827917
uc003jnz.2	C5orf34	19.76634201	-0.346362364	0.924494781	67.77675542	1.114392004	0.021791616	36.16469359	-0.494475976	0.513389571	28.49666668	0.293366247	0.761478378
uc003tzg.4	CLDN3	47.26317902	0.265250021	0.94078839	53.6626989	-1.043996865	0.016217446	49.89452785	-0.231029396	0.808367307	53.97974033	0.291499783	0.724163405
uc003hdh.1	UBA6	60.74686915	-0.070436534	0.987821043	72.93878597	-1.50955715	1.34E-06	34.81955567	-0.656693049	0.402396391	42.94537896	-0.291224353	0.738427849
uc001pso.3	MPZL2	52.4495236	-0.428674849	0.65955524	73.89578516	-1.29168746	0.000482888	42.13211582	-0.088054	0.941763032	49.27247384	-0.288733733	0.741931653
uc010ssv.1	HMGA2	41.39507535	-0.814086361	0.64993171	61.0752205	-2.110995549	1.56E-05	17.41487934	0.3578166	0.786367955	21.18317017	-0.288191995	NA
uc021ske.1	MIR1282	38.08252798	0.868030837	0.278740485	41.31721138	-0.233738594	0.697192337	59.44717273	-1.87866663	5.79E-06	52.36996768	-0.286919451	0.757717327
uc002scl.3	UGP2	50.15597864	0.196062041	0.965768904	100.4267135	0.54322304	0.127654026	40.23348583	1.637755507	0.002915084	44.81789638	0.282654232	0.748854651
uc004bki.3	CDK5RAP2	37.02565807	-0.195892409	0.953797804	48.04511048	-1.261466693	0.003465523	24.30468729	0.052231946	0.97659755	25.77926648	-0.282335155	0.780752623
uc021psv.1	JA700157	161.1346487	1.155843001	0.223972526	171.6581448	0.361983574	0.468546477	134.683844	-1.35163925	3.56E-05	103.658803	0.281189309	0.64058429
uc003ysa.2	CCAT1	281.3775787	-0.157900263	0.870366757	379.5089896	-1.119818318	6.41E-12	151.9079394	-0.113531395	0.854442111	158.3319311	-0.278068565	0.633659472
uc003dnw.2	FRMD4B	20.11954509	0.848453481	0.5414726	34.83571935	1.013204921	0.027537743	20.37630489	-0.052327349	0.978506076	15.67682821	0.277978474	NA
uc002rdv.3	RHOB	1114.769101	-0.693414242	0.00255726	1644.890171	-1.498316472	9.93E-68	569.738662	-0.371876984	0.165560769	506.9108658	0.277393143	0.47916202
uc010wia.1	AK027091	64.44420787	0.795672649	0.485904948	221.7226009	2.155859129	3.58E-17	105.4174862	0.377152042	0.471420441	135.3272862	-0.275645564	0.744012388
uc001awm.2	CASP9	33.70180245	0.04004852	0.994783503	38.7691176	-1.411381236	0.00051966	22.63543289	0.16000878	0.908035329	19.01443274	-0.275624401	NA
uc001koi.2	AVPI1	47.93629627	-0.198821222	0.967365201	63.86493202	-1.198845608	0.00405976	31.07893513	-0.493494732	0.556411243	34.54762962	0.274623493	0.779996668
uc003yoo.3	COLEC10	26.99828231	-0.414674774	0.772310163	40.08598213	-1.057019365	0.006484486	26.33143345	-0.044517913	0.977324142	37.76782703	0.273618135	0.767636624
uc001bgo.3	HNRNPR	14.86495527	0.686218813	0.658908393	11.75137915	-1.439821375	0.024576614	15.06437405	0.169619313	0.915708836	21.12943887	0.271677082	NA
uc003inj.2	ANXA2P1	2307.98754	1.187454931	0.042427954	2552.56157	0.31958155	0.023209808	1392.447932	0.27841694	0.406028006	1451.448937	0.270898711	0.593919465
uc021vxo.1	RHBDD1	9.682375074	-0.108436814	NA	31.81602981	1.171280531	0.023222853	29.0563823	0.919953569	0.184887821	36.3349543	0.270719858	0.762093134
uc003qcz.3	CTGF	533.0511576	-0.499090848	0.065584518	730.3193331	-1.584149724	5.79E-21	195.2384836	-0.038711885	0.954716478	303.6114188	-0.270653476	0.661757599
uc001gdo.3	BC071770	13.67964392	-0.032697919	0.99758318	39.26376191	1.02408965	0.018937344	27.44974259	0.161018939	0.901838456	34.88311337	-0.266230439	0.780752623
uc002jow.2	SMIM5	23.78892374	-0.354446421	0.8582631	32.87474637	-1.246770701	0.004776924	14.66442901	-0.693324235	0.562521391	44.20638442	0.26585262	0.756856037
uc001art.3	TARDBP	44.28738034	0.144818485	0.987821043	132.0820791	1.205704136	0.020303081	23.88271425	0.874313848	0.242357362	25.26032615	0.264651483	0.798789192
uc009wwi.1	SNORD81	23.70664521	1.042643841	0.456748761	24.9401635	0.413198995	0.604354869	22.16208906	1.46510579	0.049948761	9.129373412	-0.26354806	NA
uc003nad.3	EDN1	60.70607922	-0.53405825	0.614204364	89.93334398	-1.217466227	0.000457999	24.16463139	-0.412736246	0.673207542	31.74160881	-0.263456366	0.77132544
uc022bqt.1	JA760600	2108.999092	1.263221942	0.000128674	3486.667202	1.146817645	0.000954927	1811.69589	0.80785081	0.415096976	1866.366898	-0.26335039	0.638339787
uc003hhq.1	LOC541467	36.41253769	-0.267226807	0.930203215	48.31166128	-1.386631309	2.16E-05	20.78686751	-0.483702074	0.640970547	24.18501015	0.258255785	0.802878236
uc002uyr.3	ALS2	48.85245375	-0.334245806	0.843134219	64.19934803	-1.493997574	7.55E-06	23.75793109	-0.064771595	0.965789849	33.00578319	0.25737637	0.772633993
uc010hwu.2	TNFSF10	14.25645523	-0.41662362	0.919601799	84.45095795	2.056740127	2.56E-09	90.90814386	0.578955472	0.1764924	181.3700475	0.256858528	0.617907562
uc022bqw.1	cytochrome b	29064.5687	0.461657512	0.341161859	54296.91541	0.620584561	1.84E-06	25726.21075	1.455470609	1.88E-19	35502.45473	-0.256746148	0.649119009
uc022bqx.1	tRNA Pro	56.60801746	1.467088844	0.054313764	70.10183892	1.184277212	0.000627557	52.43841373	-0.602836914	0.471592782	56.50179483	0.254307193	0.789557428
uc002lee.2	CCDC11	57.63477575	-0.317193782	0.859572264	123.1825751	0.207880395	0.650531521	90.95698313	1.103600717	0.003031841	85.2320921	0.254250612	0.734762612
uc002sbk.3	XPO1	119.4772224	-0.326633065	0.786119354	166.6789417	-1.192373738	3.22E-06	53.7549945	-0.072161745	0.946904776	64.83503225	0.254119362	0.711325916
uc003hzq.3	CFI	30.18775491	-0.354706605	0.880714549	41.08743889	-1.341416746	0.003070164	27.12057653	-0.098762601	0.941533437	19.07172121	-0.253967335	NA
uc011kdm.2	ZNF727	9.749014	-0.109049618	NA	30.61688428	1.010880571	0.089939509	17.81864488	-0.83140446	0.375967963	28.45025824	-0.252923646	0.79207919
uc003kfk.3	BC039455	124.2090318	-0.196647904	0.937549169	173.1262782	-1.027721883	3.58E-05	107.2967316	-0.309842052	0.568576696	121.5704247	0.252699311	0.677156943
uc001swq.3	THAP2	56.03816128	0.170914706	0.955243382	329.7197464	2.531236973	3.38E-31	358.9503265	0.533411546	0.130222798	447.1631184	0.252240516	0.538421745
uc002uep.3	DHRS9	368.7862806	-0.159576217	0.861761932	495.9179728	-1.137099315	3.92E-10	238.5004005	0.057652431	0.928469654	241.3607515	0.250987911	0.568256079
uc002mtp.3	ZNF563	29.02664359	0.508993607	0.73200496	66.37817997	1.101126932	0.004438486	47.10060013	-0.563769324	0.354080862	43.28703898	-0.250917402	0.761304319
uc001dlx.3	SH3GLB1	40.83468962	-0.295864683	0.958802978	58.17070017	-1.086257518	0.090143539	34.36472194	0.154601268	0.898499647	36.31404048	-0.246361266	0.797411592
uc004aom.3	GOLM1	26.34976024	0.116596978	0.987821043	81.62612062	1.366316923	3.53E-06	17.79820958	1.180853171	0.193011581	14.84280827	-0.245888057	NA
uc003pbv.1	GCLC	84.79744259	1.027368895	0.000338932	79.28115934	-0.598709596	0.066542566	33.49509131	0.114641426	0.926101199	36.79079138	0.240067998	0.783605375
uc001pkf.3	ATM	5.512326606	-0.279380481	NA	25.5011088	1.300521413	0.054953578	19.76331929	0.971863866	0.22776949	27.66691284	-0.239592983	0.830065763
uc003fbe.3	CCNL1	1635.653931	0.135452177	0.843291573	1897.48804	-1.365787994	1.63E-60	975.5651443	0.157392543	0.659216915	1063.900256	0.238014942	0.579095999
uc003mtp.3	FOXC1	1915.037307	-0.033037849	0.987821043	2324.077981	-1.437414387	1.98E-48	1014.510393	-0.142469263	0.703578023	1108.092558	0.23704029	0.482961925
uc001qtw.1	BC039122	20.04031663	1.148551138	0.171586829	28.3862201	0.88898701	0.087518643	32.50957388	-0.136762366	0.910366251	26.41597363	0.235893089	0.822579325
uc001oiv.3	RBM4	78.71350221	-0.398366217	0.649261746	116.82174	-1.051613775	3.90E-05	65.24888599	-0.022301173	0.984566664	65.60340811	-0.235566177	0.750036728
uc021ohi.1	DL489931	30.88839416	-0.470589905	0.808742714	40.4550191	-1.848008537	1.03E-05	24.104812	0.038534172	0.980580718	24.80249437	0.231550729	0.836166022
uc002tib.3	SLC20A1	2052.289577	-0.116215525	0.903288551	2411.94934	-1.792956518	1.48E-60	687.8866758	-0.165816842	0.64024215	598.0548807	-0.231335063	0.574646557
uc021xcj.1	AX747104	121.4606023	-0.260422131	0.702077898	165.1905897	-1.227545596	4.67E-07	65.71927587	-0.25638166	0.712791676	72.39160787	-0.226381945	0.734361322
uc001uxs.3	ELF1	68.02522247	-0.239067101	0.949479099	227.7989947	1.219817415	0.000733273	50.30614829	-0.023676266	0.9850815	59.94786058	-0.225868406	0.775779501
uc002seo.3	FBXO48	19.07869845	0.270267275	0.949479099	59.67732648	1.427924415	0.000327795	57.60060604	-0.02201354	0.985998909	87.40175994	-0.225443076	0.747431158
uc002oqj.2	B9D2	66.19315187	-0.135616167	0.965768904	90.38444518	-1.003294135	0.004258723	55.22129889	-0.453928583	0.495614971	52.95366585	0.22533466	0.795276514
uc010yqn.1	ANXA4	26.34677954	0.32305625	0.949479099	66.71619884	1.194804907	0.005794763	38.08397273	0.988132179	0.061485862	42.42477215	0.224802676	0.799345355
uc011kvf.2	AK296065	17.89676742	0.291529029	0.951423987	37.14685576	0.655721452	0.280838492	32.86984327	-1.680206637	0.001115565	35.05390611	-0.222748897	0.817156588
uc001plg.4	POU2AF1	19.16913324	-0.286899335	0.943335912	26.79787934	-1.055990289	0.083862627	27.17524961	0.212480988	0.855555204	21.90790195	0.222536297	NA
uc003fif.1	AK127557	7.244738493	0.685872716	NA	24.93120609	1.852066222	0.000666123	22.11755463	1.097050877	0.145487262	35.8765684	-0.2221291	0.808579226
uc002tfb.3	SOWAHC	1304.871314	-0.203519408	0.631175183	1721.253648	-1.307234373	1.04E-38	751.429444	-0.038227553	0.943244543	815.4828325	-0.220661867	0.586647888
uc021tjb.1	TRNA_Leu	49.06615852	-0.219063752	0.938534814	58.45304837	-1.832566508	6.16E-07	22.67162624	0.089571441	0.95265819	57.1329204	0.219366387	0.781668102
uc003ftz.1	ATP13A3	110.7379162	0.057911632	0.987821043	112.4139601	-2.313462274	4.53E-13	39.1739603	0.538463686	0.514661053	40.18783085	0.218859344	0.797415165
uc010wjl.1	ARHGAP27	30.6579423	0.172981991	0.97603263	35.00102547	-1.140466146	0.033134023	16.15107024	-0.930442173	0.372146416	15.97636082	0.217230448	NA
uc001shq.3	GDF11	63.52044617	0.59646385	0.216176021	140.2995625	1.101421889	6.85E-07	70.76371016	0.40416195	0.527577605	106.5714575	0.215158605	0.737519799
uc001rwi.4	LIMA1	41.44311613	-0.602145637	0.789987639	154.838982	1.003128911	0.088562137	19.52584199	1.541994596	0.025906681	22.439015	-0.214122697	NA
uc001kem.3	NUTM2A-AS1	48.60112661	-0.056770103	0.987821043	168.7877928	1.472915334	1.15E-13	118.7128995	-0.006010031	0.993314013	133.2493052	-0.213572491	0.708503631
uc009xrr.3	VCL	64.39377292	-0.444852546	0.812255656	89.92636061	-1.330148448	0.009113836	37.3835399	0.103189086	0.928469654	54.34296583	-0.213069733	0.784409663
uc002pzq.2	ZNF808	40.06047358	0.398509034	0.812255656	97.05079258	1.104343611	0.001733828	66.53669478	0.683281652	0.156220701	62.42254144	-0.212102779	0.765447359
uc021qdz.1	RASSF10	25.54128602	-0.253032967	0.951068529	56.4287486	0.323096512	0.561001293	45.33281561	1.278418167	0.005279436	74.08919663	0.21006536	0.772041968
uc003xmp.3	ADAM9	146.8686102	-0.281771424	0.690664498	200.4446397	-1.261865862	1.13E-10	95.93773432	-0.002793943	0.997651835	115.1735064	0.20820366	0.729165834
uc002yff.3	PPDPF	847.3331255	0.314044331	0.363021349	1772.629258	0.741873566	1.72E-17	810.7191006	1.334876101	2.07E-09	834.6743111	0.207134314	0.683846804
uc002nar.3	BRD4	83.38718071	0.991049128	0.024701061	141.6192655	0.960919942	0.000392387	70.4339764	1.088054678	0.049086344	93.53895256	-0.204172681	0.820883834
uc002bww.3	SNRPA1	69.99224975	0.146725981	0.962774681	85.13320815	-1.05481376	0.002804425	36.11281989	-0.339442734	0.687534174	33.86805307	-0.203882602	0.847738472
uc003vum.1	ZC3HAV1L	31.56273544	0.699978857	0.674569444	101.1999308	1.956474298	6.49E-09	57.39481295	-0.16992193	0.844127177	70.31728377	-0.203343994	0.78767121
uc004cox.4	MTND5	10974.2662	0.487326844	0.640837234	22096.30337	0.809954175	0.019288902	8669.540752	1.668782585	0.006067182	10828.26692	-0.203241781	0.871287252
uc010ynu.1	THUMPD2	37.44063969	-0.265072542	0.948297738	52.45325874	-1.069879185	0.028032329	27.88897599	0.325581576	0.765919554	30.49529583	-0.203189002	0.831856477
uc002zdf.2	SIK1	4450.061975	0.212936366	0.279454286	4985.14317	-1.398366283	1.28E-55	1798.371294	0.204772356	0.527577605	1617.697514	-0.202389683	0.539696446
uc001gii.1	PIGC	50.95428808	-0.371668584	0.880223762	66.80491837	-1.616950736	1.74E-05	28.81085438	0.191240846	0.878963019	36.02043358	-0.199883172	0.818590053
uc003ebh.2	MIR568	16.08761816	-0.619546365	0.808742714	26.49235909	-1.229026112	0.026135006	18.05162278	0.393148629	0.757604983	23.92969024	-0.198745565	0.859604481
uc001grf.4	TRMT1L	21.32733908	-0.159404969	0.978966325	90.3070692	1.654529819	5.66E-07	52.1413666	-0.71011223	0.22606176	58.13326463	0.198423326	0.803845149
uc003bhx.3	GRAMD4	19.36220774	-0.21872125	0.967714089	64.15236827	1.129956347	0.015335293	21.02791	0.178044742	0.901838456	22.0360219	0.198088436	NA
uc003gqu.4	PPARGC1A	235.0807388	1.227754439	0.000179917	169.4797697	-1.190573244	1.94E-05	49.03336261	-0.139636734	0.894458502	29.36917056	0.197294741	0.836069655
uc003pwo.1	AK093256	21.15825034	0.243530069	0.955243382	61.26568797	1.320892721	9.20E-05	48.55866812	0.332603175	0.652228026	42.61049454	0.192533759	0.819838415
uc001fgc.3	FLAD1	28.77938485	-0.651656232	0.540674003	44.18915331	-1.177875882	0.01326245	15.83211752	-0.225907946	0.879989779	17.27011651	0.190870793	NA
uc001dmy.1	GBP2	28.15874531	0.043917638	0.994783503	34.88554769	-1.03545566	0.065870089	36.00159411	0.005455117	0.995778465	47.32134927	0.189376534	0.810033691
uc002shr.3	NAGK	25.99693269	-0.081970915	0.987821043	47.63553248	0.033246346	0.959452078	32.8831986	1.030139422	0.088337131	46.78530115	-0.188687037	0.815133012
uc003xhm.3	DUSP4	62.72875675	-0.634426595	0.564656685	97.46449925	-1.202796804	3.10E-05	37.21282137	-0.394109215	0.644905202	54.77401592	0.187636383	0.84359538
uc001hjb.3	PPP2R5A	25.07263227	0.061690264	0.989874645	47.26209009	0.239096142	0.691935787	37.82510979	-1.314743916	0.025101388	32.53146822	-0.18618118	0.857878711
uc002kvy.3	KCTD1	35.60122095	0.675376421	0.45127196	81.05070047	1.199440733	0.001034138	61.49725518	-0.080598597	0.932526563	62.9465348	-0.185280952	0.790539083
uc003pmx.3	PNRC1	43.19152291	0.622773264	0.456748761	106.9062631	1.355231267	1.24E-06	90.58589714	0.112121969	0.902755307	100.2217514	0.18475739	0.771722944
uc003wmm.3	C7orf13	12.44377671	0.009568546	NA	39.72246337	1.239354465	0.007317053	22.68708377	-0.270401438	0.851351173	27.04423607	-0.183363854	0.85400458
uc002fur.3	MNT	213.9462312	0.475340301	0.417072105	202.9040857	-1.62668848	3.71E-09	84.09672526	0.786493114	0.085592384	105.399653	-0.181888096	0.846055393
uc021ucf.1	MIR635	19.29169406	-0.809418576	0.49963368	29.82646683	-1.431537787	0.00271626	24.14245098	0.096439274	0.947496083	19.16739891	-0.181066903	NA
uc010bgj.3	ANXA2	16.51992591	-0.450312691	0.843291573	24.85289744	-1.010051041	0.041240467	19.54540978	0.448751438	0.683963494	12.11458691	0.180716798	NA
uc001cca.1	YRDC	650.2735976	-0.007009556	0.998642195	809.6583194	-1.251996752	3.42E-17	404.3123248	-0.455972342	0.086612504	411.3949366	0.178797167	0.661719871
uc021xjp.1	MUC4	1211.216402	0.536432026	0.768340806	2114.667013	0.496915167	0.551879003	530.3118631	1.93480225	0.0493923	446.0985043	0.175690243	0.899652498
uc001qwn.3	CLEC2B	711.9685003	0.219135101	0.667452595	830.392899	-1.156842707	9.82E-10	757.60396	-0.188018014	0.659216915	581.8191894	-0.174342958	0.784214334
uc001kyx.3	ADD3	36.69953008	-0.898246324	0.288387407	55.12040211	-1.600869684	0.003544442	23.32038466	-0.253334929	0.846032607	15.47712805	-0.174211751	NA
uc002tic.1	SLC20A1	64.8356477	-0.272728567	0.896339336	75.61339114	-2.095891712	1.04E-08	23.47445287	-0.082085123	0.958013243	16.76022075	-0.173948777	NA
uc003iqb.3	ETFDH	32.27861428	-0.270507021	0.938645871	63.26422156	0.017958566	0.9810439	29.85038663	1.050299016	0.095986094	28.61365356	0.173377666	0.859604481
uc021tec.1	AK123332	24.27231364	-0.456763635	0.848625315	33.03586158	-1.476324551	0.004788694	15.08370423	-0.864362781	0.400419936	18.25504371	-0.171580268	NA
uc003tih.3	STK17A	5070.255834	-0.202701635	0.553591205	6854.232068	-1.184319086	1.17E-26	3507.914661	-0.328942884	0.234345575	3675.121543	-0.171282539	0.638493527
uc003xur.3	ASPH	166.3341161	-0.34421192	0.645885474	232.8365197	-1.210702274	1.51E-05	137.4179377	-0.11913639	0.861122596	151.2488513	-0.171107509	0.767448004
uc001dey.4	ANKRD13C	61.31386449	0.455546731	0.599051514	65.2745766	-1.045079634	0.003917001	17.11358551	-0.180291213	0.908165687	22.59452455	0.170423744	NA
uc002xyw.3	PPP4R1L	21.69539408	0.229777067	0.955243382	32.75962093	-0.106845594	0.91278481	23.14731737	1.273166564	0.058212267	31.63284128	-0.166359337	0.871993166
uc021rlx.1	7SK	50.91552772	1.084378548	0.022044984	71.85872115	0.667744766	0.134635382	47.83572006	0.049868602	0.967604937	49.6411656	0.165189385	0.859604481
uc003evn.3	SLC9A9	78.81400794	-0.15709694	0.938386041	108.1237505	-1.034728618	9.08E-05	71.71240352	0.019332534	0.985744241	74.77277842	0.164588168	0.820883834
uc011kqs.2	LUC7L2	31.52728617	-0.252277233	0.94495238	40.27406759	-1.482469364	0.001034138	18.5436481	0.464992321	0.664269942	25.48636068	-0.162640052	0.874019231
uc001xdn.2	FLJ31306	116.7790941	-0.189338838	0.899629105	154.9333423	-1.211670196	5.21E-05	69.18536214	-0.425038282	0.527024508	65.26944086	-0.161731758	0.818379719
uc003fdq.3	ARL14	91.58352891	-0.409908903	0.829351677	130.9378461	-1.275986982	7.50E-06	97.7981507	0.095638159	0.915851466	102.8733056	0.160315634	0.831540533
uc001uyi.2	RGCC	726.1795459	0.076516881	0.965768904	783.4441169	-1.890508168	8.06E-28	381.6323309	-0.889158228	0.000641609	457.0116118	0.160284676	0.704663866
uc004axb.2	BC070371	8.900175313	-0.142380419	NA	28.4293871	1.041445956	0.06883463	32.05441455	-0.3316813	0.764038726	24.40863281	-0.15776108	0.892049281
uc001tfs.3	SLC25A3	412.0819996	-0.448226787	0.050819582	595.6300832	-1.230592051	3.92E-17	228.2972251	-0.418433289	0.226105299	224.6542271	-0.156327357	0.763052764
uc003ygo.2	KIAA1429	67.09550918	0.009582264	0.999218539	202.2035019	1.205260439	0.00043737	67.65779593	0.183121201	0.808218368	66.80143621	0.155856594	0.836902043
uc010zpq.2	SDCBP2	32.96740448	-0.020216324	0.998642195	38.48473676	-1.457613173	0.000301814	16.62350039	-0.072842268	0.96795622	15.59624533	0.155801228	NA
uc001twu.1	PEBP1	112.3034722	-0.132554195	0.987821043	306.5866228	0.665796666	0.4205489	62.47988389	-1.09505213	0.02548645	59.54242741	0.155745492	0.836069655
uc001sxu.3	PHLDA1	1504.600657	-0.37757525	0.356479831	2041.635659	-1.426028058	2.26E-15	914.7345566	0.259926839	0.435872068	1310.037064	-0.154949368	0.889225476
uc010tco.1	ZMYM2	15.21619346	-0.814336342	0.667790868	27.01377091	-1.298074633	0.041355974	17.17347074	-0.200672015	0.899565269	19.79670936	0.154936994	NA
uc001age.1	SSU72	120.6036255	0.251420216	0.766331661	128.1522074	-1.556667686	1.76E-14	46.3454978	-0.028362253	0.984983649	46.57483475	-0.153296436	0.855464662
uc001eaa.3	LRIF1	214.2142614	-0.271755758	0.728999792	627.2067781	1.012526851	1.84E-10	327.1001987	0.146557405	0.75081246	396.3578185	0.153288283	0.765447359
uc002wyt.4	BPIFA1	26.34126372	-0.097862814	0.988144592	31.025553	-1.607069485	0.001775008	20.87942392	0.487451719	0.655113429	42.64785321	0.152436013	0.879187009
uc010yud.1	MRPS5	21.50651136	-0.008625496	0.999218539	90.05127703	1.786599412	5.82E-08	51.79049379	0.110380334	0.911326737	53.42475646	-0.15173726	0.854047622
uc001obf.3	SF1	40.81553571	-0.277924129	0.893036717	54.53916917	-1.342146358	0.000102141	34.16895738	-0.763261717	0.266854047	36.49887166	-0.15169792	0.873404923
uc021way.1	AK296947	26.36046638	-0.993064136	0.107241466	42.45673066	-1.444183841	5.19E-05	23.56990527	-0.574177715	0.525635413	20.51312739	0.15019148	NA
uc010kka.1	TCP1	50.1694596	0.078099628	0.987821043	62.86742539	-1.01584168	0.015196557	32.93055887	0.244898047	0.82083532	38.77741664	0.149758236	0.873610198
uc001bhh.4	ID3	193.470453	-0.316165942	0.810095525	645.8064702	1.233528537	1.89E-10	471.2836285	-0.099045586	0.874950517	372.8834544	0.149534608	0.81117386
uc003evq.1	PLOD2	53.85022205	1.285391736	0.005725915	60.86297714	0.42636632	0.401296327	42.61554679	0.622849105	0.378360213	51.34182903	0.148864266	0.879187009
uc002jof.1	TSEN54	25.23577147	-0.155883729	0.969233572	74.86265748	1.049971344	0.002613948	51.92354456	-0.432176626	0.547306978	43.07463028	0.146630027	0.879187009
uc002omw.4	ZNF780A	175.1094488	-0.259921601	0.792669059	547.0375415	1.142769486	2.51E-11	461.8437788	-0.061977064	0.902755307	502.1862731	-0.14651864	0.761304319
uc011kyw.1	FAM160B2	16.48802191	0.397643501	0.893036717	40.67254606	1.137061363	0.019927574	22.22419139	0.033452557	0.9850815	28.43967117	-0.145114946	0.889820823
uc003huk.1	ADH5	57.46232371	-0.762971395	0.425940854	91.38506202	-1.265441955	9.24E-05	29.4281561	-0.365613737	0.714559971	32.93568798	-0.144486734	0.883910111
uc011boq.2	TIPARP-AS1	52.36160622	0.934852549	0.493607095	36.63890708	-1.209283994	0.023230715	42.90918575	-1.105047913	0.02548645	42.83393679	-0.142497349	0.86805808
uc002kls.3	MYL12A	16.11009014	0.030741358	0.998642195	19.21506242	-1.154727626	0.070052645	14.23065547	-0.121404268	0.941763032	22.40486041	0.142068696	NA
uc002uwg.2	CLK1	326.2763167	0.105606609	0.984890687	853.7451298	1.0249986	0.00082038	475.5175658	0.064429197	0.906218718	464.2649739	0.141663835	0.764441765
uc001isi.4	THNSL1	11.46033341	-0.331904062	NA	45.89724399	1.366760804	0.002416927	31.20140525	0.864311738	0.180456678	28.7992468	0.13980442	0.890320665
uc001cgj.3	CITED4	52.7516713	-0.495944157	0.553750132	81.39311836	-1.024992582	0.000232601	36.91924402	-0.160334283	0.88153145	53.02763306	0.139447392	0.873610198
uc003mec.1	ARL10	15.12973882	0.548031736	0.761463953	42.39906451	1.475435388	0.000479861	26.79061784	-0.122120127	0.926868639	41.08941241	0.138732812	0.869354902
uc001mcu.1	PRKCDBP	95.0376971	-0.173979818	0.963440792	152.3804528	-0.453330125	0.2476615	73.80204117	-1.136028301	0.002465338	42.46844043	-0.137639824	0.879187009
uc010exa.3	ADAM17	52.82998343	0.11381823	0.983539675	62.39170758	-1.206394638	0.002827306	43.86861713	0.241186398	0.795952675	46.17254627	-0.137234928	0.869782305
uc001nbo.3	SLC35C1	21.6517506	-0.476345248	0.811115845	32.7520274	-1.024631837	0.059464577	18.67119088	-0.418002467	0.730322738	16.01608943	-0.135531891	NA
uc002dyv.2	ZNF785	27.3816377	0.069295209	0.987821043	81.20554861	1.210653668	0.000599578	48.73265924	0.100181135	0.928469654	50.59413648	0.134870322	0.88371749
uc001rhk.4	ASUN	34.41293578	-0.602520168	0.530857744	122.7979023	1.160235287	1.32E-05	51.17873652	0.350206832	0.625501819	55.27597391	0.134806155	0.867111005
uc003wkv.1	GALNT11	67.50090222	0.257326956	0.924494781	78.16013493	-1.068126467	0.000638117	38.46051135	-0.355770481	0.677075701	47.02368818	0.133602106	0.889182799
uc002uhx.3	ZAK	61.31443761	-0.120513837	0.967365201	80.49635296	-1.180866629	5.58E-05	29.16474425	-0.068505394	0.965789849	31.56193963	0.133062026	0.89156808
uc004ajf.1	ANXA1	70.96560061	-0.213761824	0.972388824	271.3768201	1.009040269	0.204479705	25.5185279	1.194055803	0.079147284	31.10667745	0.132311892	0.898282656
uc002zcy.1	U2AF1	75.83206571	-0.176843503	0.924664235	95.25949116	-1.495065217	3.06E-08	29.05547695	-0.022009239	0.988861805	32.45277968	-0.131965661	0.892563699
uc009xon.3	NCOA4	36.39796106	0.397015449	0.876137026	37.31248539	-1.178146303	0.010689671	20.42550224	0.099566367	0.946904776	29.12840342	0.131794192	0.902387075
uc001krt.4	FAM178A	178.9576815	-0.098549787	0.951423987	505.1128586	1.055035664	1.60E-11	324.4487347	0.250565253	0.472772333	361.427837	-0.131784941	0.772041968
uc010uri.2	NR2F2	46.02673374	0.498331086	0.710929981	135.5100374	1.543644248	5.43E-06	56.1525155	0.852060675	0.221853502	58.68093067	0.130276851	0.86805808
uc003gqw.3	DHX15	1491.718062	-0.273068523	0.690837481	2013.209956	-1.311683794	3.54E-28	917.0763139	-0.363600317	0.281653602	957.6276578	-0.127738433	0.742149647
uc010fxh.1	TRIP12	45.36926873	-0.52123851	0.761326325	69.65162578	-1.057910113	0.014152865	40.89927662	0.24185129	0.796021448	51.49319364	-0.126899175	0.87888245
uc001aqp.3	NMNAT1	425.8199665	-0.002065574	0.999218539	1244.226181	1.197473573	1.53E-16	809.6324133	0.262076705	0.490793068	774.6586009	0.124064723	0.811646911
uc001wrf.4	HEATR5A	13.59535405	-0.073194426	0.993752838	57.80746006	1.603134165	0.001110068	15.84124051	0.338782412	0.807937124	16.2773312	-0.122937734	NA
uc002lgv.1	LOC100505549	53.25460348	1.597819113	6.49E-05	66.91972412	0.990022969	0.023740063	41.07097114	0.170376738	0.881449916	46.03090931	0.119420598	0.894803577
uc011dok.1	AK298056	16.23010113	0.809615663	0.640837234	34.02517729	1.361999103	0.007336669	29.2018346	-0.889505621	0.240434325	27.22379709	0.117720087	0.919114699
uc021osb.1	DKFZp686N1631	247.0124137	0.290661594	0.465564415	267.6027759	-1.391369021	4.22E-18	123.9937255	0.377249075	0.484123497	173.1798644	0.117401994	0.870545488
uc004ajo.4	C9orf40	35.78206782	0.368457023	0.924494781	84.78620714	1.072087761	0.000796732	67.43181385	0.003509867	0.997509417	94.59149094	0.116910756	0.871111149
uc001tay.3	DUSP6	196.013681	-0.121464299	0.971982091	258.3196705	-1.157743458	4.61E-08	124.1699163	0.470509855	0.255033106	105.2274592	0.114588425	0.880916108
uc004ekw.3	MORF4L2	102.8223135	-0.175946024	0.965768904	212.4465857	0.247889475	0.577824609	100.1646394	1.109460697	0.001744451	125.9761608	-0.11414454	0.865170199
uc003taq.3	PLEKHA8	257.8186788	0.313938135	0.60934473	653.1465834	1.155848553	3.88E-17	471.0367684	0.363926604	0.265631436	724.5911425	0.11258455	0.786112234
uc002vbb.3	BC047484	63.16060461	-0.159566443	0.958001961	87.13269217	-1.033945175	6.55E-05	52.37634337	-0.724438058	0.226105299	52.37797463	0.111294372	0.899652498
uc001uuw.3	STARD13	21.89839581	-0.734790242	0.61533386	35.14268071	-1.207650631	0.018255048	18.33810932	0.24288376	0.860669858	21.15009745	0.10964577	NA
uc003aww.3	APOBEC3F	13.02069812	0.508126908	0.845185554	26.50663851	0.884013453	0.103068819	17.08626246	1.467580864	0.0954439	17.66023463	0.109632702	NA
uc002bfz.3	MESDC1	354.9113879	0.164156487	0.866069818	435.4667298	-1.026804611	1.52E-06	279.2255947	-0.242998734	0.529512896	215.7385072	0.105453393	0.862135106
uc010xgl.1	CIRBP	40.26536151	-0.071004107	0.987821043	169.1744879	1.764917625	1.63E-09	148.9745433	0.05841395	0.93714157	138.1372465	0.10441501	0.866719907
uc010zcc.2	ARL5A	12.11224188	-0.403242653	NA	46.62635434	1.189783076	0.006379424	34.34097981	0.354350819	0.686005253	36.71719988	-0.101939479	0.924456501
uc002jfz.3	PSMD12	36.0290243	0.219710387	0.958802978	41.55549161	-1.044075721	0.053338854	26.49729884	0.596500969	0.489352389	30.19239792	-0.101873975	0.923054474
uc003amv.3	FBXO7	113.1341156	0.183267941	0.945388192	126.643615	-1.360892715	1.46E-06	68.47184156	-0.18784161	0.813557603	63.10902925	-0.101117732	0.898926696
uc004bxz.2	LOC100506190	92.38097937	0.244554965	0.948047772	100.4205891	-1.344539258	0.000328243	69.44068788	-0.473544928	0.424764386	54.18682334	0.098558067	0.919107884
uc003onm.4	TMEM217	35.53249301	0.292035447	0.943335912	34.07608624	-1.688983431	0.000961918	16.89690804	-1.433302725	0.05414333	18.08897587	-0.097930398	NA
uc002bwp.3	BC073817	1635.364549	1.060069643	0.009191839	3678.222879	1.568593879	5.67E-10	1770.858027	-2.013908236	2.36E-19	2603.515931	0.097185026	0.837967637
uc001uxu.1	KBTBD6	152.7108044	-0.446811952	0.34129845	497.3685712	1.124429888	1.14E-13	288.9918984	0.205250563	0.610979818	375.5540396	0.096781614	0.831856477
uc002pfz.3	TMEM160	13.58856191	0.006472558	0.999218539	20.01102041	-0.407749511	0.605381368	21.07576115	-1.460847919	0.02705284	15.0396419	-0.095266468	NA
uc001vku.1	RNF219-AS1	24.1682343	1.879122252	0.000817224	37.20889939	1.750593671	0.000565548	26.57952582	-1.045051981	0.141383567	26.38076742	-0.09413577	0.928545259
uc001ajn.3	HES5	10.52187352	0.285209284	NA	31.80656711	1.372585775	0.004564818	23.3694256	0.110992044	0.940713623	27.98376023	0.09371038	0.937550947
uc010crq.2	SGK494	21.27603906	-0.098902052	0.987821043	61.23826369	1.023926149	0.015808028	29.41675616	0.534516698	0.539663585	33.93452948	0.093387608	0.923278286
uc001xbz.2	KTN1-AS1	15.52185871	-0.515131006	0.808742714	64.14576676	1.383893571	0.000113959	38.70099497	-0.03192721	0.980998453	45.08987765	0.093284233	0.91791077
uc001urb.2	SNORD102	31.08651879	0.396818972	0.903288551	31.92226686	-1.025423529	0.052071772	15.72573057	0.23359199	0.880885484	10.56080256	-0.092918577	NA
uc003xuf.3	CHD7	29.04338507	-0.393828788	0.92153176	42.39521703	-1.11770785	0.036889073	19.71051656	-0.221792252	0.874448663	24.71109136	-0.092009408	0.931774764
uc003lfb.1	IGIP	165.2236672	0.05248648	0.988144592	525.8531427	1.394619995	4.31E-11	462.131862	-0.04091144	0.937753724	578.8877946	-0.091546045	0.859872133
uc004bkv.3	C5	23.97753189	-0.460791611	0.812255656	34.40866027	-1.252531371	0.017853394	24.60688367	0.066137225	0.965835565	30.89213271	-0.086427421	0.931774764
uc002uae.1	PKP4	20.37581891	0.179824807	0.97603263	57.66514688	1.236936111	0.00097936	36.46558916	0.41755233	0.606992773	41.29596406	0.084581762	0.928362817
uc003xtv.1	AX747379	21.93723105	1.047882083	0.168358137	25.62845368	0.266589179	0.691199243	20.49063376	-1.281251652	0.081611204	23.57540075	-0.083627514	NA
uc010xbh.2	SS18	18.87851118	-0.41673511	0.843291573	24.97761367	-1.588727234	0.000631334	22.33924214	0.299340677	0.807492222	25.36817843	0.083213882	0.945684982
uc010thw.2	LMO7	30.49903866	-0.371954003	0.87877552	43.06427847	-1.232135894	0.002699062	18.86771882	-0.281734397	0.822332479	24.62522296	-0.082051582	0.94451714
uc003fbi.1	CCNL1	61.40978649	0.019510216	0.998642195	72.27085638	-1.464682534	1.42E-06	43.0185594	-0.368082648	0.665038508	50.09786352	0.082043446	0.919832215
uc003haj.2	CHIC2	685.055067	-0.179134818	0.799146421	954.6507403	-1.011778222	2.39E-11	560.8873833	-0.081956116	0.847334398	653.7720627	0.081581932	0.853013097
uc002lou.3	TPGS1	20.71977234	-0.625617467	0.705481671	30.88921441	-1.292461452	0.01400158	22.3646019	-1.175587992	0.120564693	27.39620788	0.080607459	0.946020049
uc002cur.2	ZNF263	40.93717398	-0.293724027	0.892061275	52.79672809	-1.548183274	2.06E-05	17.06295873	-0.599523321	0.623018037	20.80604408	-0.080332213	NA
uc003yyb.3	RHPN1	81.16260087	-0.386486024	0.731326751	117.2158129	-1.141971364	1.26E-06	82.66532051	-0.684185945	0.108575847	71.31256911	0.07969117	0.925919856
uc003jhq.3	MTMR12	39.13173033	0.46074082	0.833334902	92.7896295	1.125688924	0.008839162	14.45505013	0.821404006	0.424764386	24.18834286	0.078839804	0.946020049
uc003fxg.3	NCBP2-AS2	254.0633771	0.093824725	0.965768904	319.328819	-1.030655403	1.02E-10	189.6120783	-0.517508838	0.099390334	180.0268168	-0.078135314	0.898282656
uc003yxa.3	LYNX1	25.68583713	0.376613313	0.866069818	57.03608711	0.89801881	0.034833612	21.25907834	1.129386768	0.117373284	11.54406879	-0.077835624	NA
uc003tve.3	KCTD7	13.76839449	0.70596973	0.66754905	34.65656786	1.478908049	0.000860777	26.79011004	-0.416496454	0.68627015	22.79772964	-0.077620175	NA
uc002gyw.4	C17orf51	24.49647662	-0.352304014	0.852598144	78.80963474	1.112973671	0.000103579	39.4100285	0.461427003	0.554120416	42.72384719	-0.077180672	0.934953215
uc010aax.1	HSPH1	24.94968225	-0.219933079	0.965768904	33.84474747	-1.139607995	0.013691315	35.06969704	-0.14500089	0.924248621	25.02543299	0.075922577	0.946731776
uc003ysi.3	MYC	1199.660226	-0.23470004	0.564656685	1696.61372	-1.019950761	1.50E-10	740.5968349	0.694193846	0.000450034	814.4821196	-0.074820534	0.866719907
uc001med.3	RRP8	161.2502268	0.143643085	0.938356759	442.4647029	1.166759381	2.00E-08	270.7437208	-0.120378408	0.807160768	286.8030807	0.072735736	0.891503759
uc021yba.1	MIR3607	13.47492524	-0.225961836	0.969012086	17.5108708	-1.274065443	0.059223246	15.49820023	0.377410489	0.772231989	17.37287693	-0.068330682	NA
uc010mbt.1	GRHL2	22.41013158	-0.551565482	0.762671417	33.95698227	-1.104285991	0.033942238	14.49222805	0.641084502	0.575903002	20.29433831	0.065419902	NA
uc001cgb.3	NFYC	16.46507922	0.76869928	0.572902195	34.39038848	1.122750944	0.04693759	18.5971036	-0.322280547	0.795137292	18.53394561	-0.06518352	NA
uc003apb.1	AX747758	53.4023585	0.769617182	0.270646218	103.9953628	1.026978921	0.000651125	45.82368273	0.813343093	0.138601501	71.30123214	0.064961421	0.936902882
uc011mfi.2	OK/SW-cl.16	123414.3737	0.285981274	0.813134196	223655.8841	0.375438887	0.033242427	111494.4316	1.369534022	4.00E-18	131635.4843	0.06139638	0.921092182
uc002vce.3	METTL21A	16.71312461	0.287017653	0.958001961	43.55430871	1.144067921	0.014152613	25.9428636	-0.196797809	0.879989779	34.26968674	0.060489782	0.95415313
uc010cdt.2	CMTM1	26.69928169	-0.62001845	0.637363204	97.17051948	1.1548273	1.56E-05	44.48966416	0.262301101	0.762533482	68.76534086	0.058969734	0.941001459
uc004ehj.2	RPL36A	133.4310999	-0.695491316	0.065584518	215.6910092	-1.043678036	2.91E-05	64.20354644	0.102670573	0.915451988	66.35673547	-0.058806804	0.941473243
uc011mle.1	MIR221	205.4921058	-0.413382157	0.808742714	259.9022151	-2.006384452	5.90E-16	128.6356021	-0.043124624	0.962342579	129.472452	0.058181205	0.928633564
uc010yim.2	FAM110C	1053.403196	0.133676851	0.850315251	1294.811236	-1.07825248	5.60E-14	754.7857168	-0.229146264	0.471830617	744.4490796	-0.057533148	0.889309924
uc022bdw.1	DQ572382	221.1949364	0.38153992	0.600541535	247.1000691	-1.048394357	4.10E-06	236.2432593	-0.488119146	0.346826393	198.9237516	0.056839229	0.946282218
uc003qok.1	C6orf211	24.39290831	-0.074108253	0.993752838	71.75544275	1.023126148	0.026478951	24.59725808	0.755561663	0.351308012	23.79228307	0.056124917	NA
uc001dpe.2	SNORD21	1324.176699	0.838955625	0.61593584	1471.141718	0.188795921	0.813552918	1052.40433	1.178609299	0.047921562	602.3946347	0.055751107	0.967981526
uc010wvp.1	NARF	13.98607902	0.57042523	0.825416793	36.88689828	1.455142936	0.010072599	26.16045736	0.387835435	0.701554779	23.76306233	0.054447661	NA
uc003zkx.4	MPDZ	27.11666743	-0.050332772	0.99448026	32.9897582	-1.258107884	0.018846114	14.25736216	-0.913069192	0.36275654	22.22407085	-0.05390472	NA
uc010dxk.2	DNM2	15.4400245	0.655433415	0.763329995	33.78556524	1.108588195	0.09993284	25.22537642	0.121722451	0.932495638	22.7193078	0.052798262	NA
uc003hpn.3	MAPK10	45.93275387	-0.531754104	0.591540807	58.15873394	-2.073559081	3.93E-07	50.20606605	-0.559660786	0.381156154	75.13607132	-0.052593029	0.948644282
uc001uzg.3	LINC00284	63.32429343	-0.230575127	0.897673607	75.15263885	-1.857487583	4.92E-07	48.67157097	0.87424818	0.09367582	48.60537969	-0.049718059	0.959654566
uc002nvm.3	WTIP	25.55502815	0.451205369	0.849213135	68.79852589	1.330463921	0.001990317	51.53463403	-0.215175188	0.795143715	69.79095937	-0.047923153	0.961275208
uc002rno.3	CAPN13	13.19838964	-1.378202374	0.104981649	24.86445517	-1.262471299	0.016440964	27.63666326	-0.252368068	0.816442554	21.39042769	-0.046928007	NA
uc010jxh.1	OARD1	12.90723407	-0.474401196	0.869557403	45.50985495	1.049585476	0.02558871	37.85219974	-0.299540575	0.768171791	32.29225852	-0.046416793	0.966102813
uc002poq.3	SCAF1	119.453791	0.776218791	0.008647198	239.4820377	1.06873297	2.42E-06	115.50749	0.51088598	0.275987816	124.9689317	-0.04567522	0.949849972
uc004aum.1	ZNF169	18.85417743	-0.253602437	0.963440792	58.23465232	1.014246489	0.015807474	40.71031621	0.239825503	0.790245941	46.88299469	-0.044937259	0.961468033
uc001apa.1	ERRFI1	151.4907076	0.333761047	0.592570331	173.6218957	-1.023195417	1.20E-05	91.86348489	0.436912823	0.396527383	78.49159315	-0.043957807	0.951869521
uc001cxy.3	PARS2	23.32347737	0.281747089	0.92993752	59.75653076	1.119541998	0.001665629	31.56359088	-0.369673232	0.715398978	35.73145634	-0.041611386	0.967765055
uc003lfa.3	PURA	758.5997104	0.00898735	0.998642195	2070.81701	1.066634896	1.41E-14	1521.481339	0.256945892	0.367238965	1808.061547	0.040871936	0.928545259
uc021rov.1	LINC00641	73.97693478	-0.13770026	0.983238561	93.06945684	-1.370631921	0.000959522	37.3087159	0.832180019	0.168699843	52.18269744	-0.040657969	0.966889543
uc003xsi.1	TMEM68	109.8808608	-0.411442023	0.488576384	149.3220595	-1.464089906	5.07E-08	55.34630994	-0.028479851	0.980127881	56.6822938	-0.04030256	0.96176877
uc003swk.2	CLK2P	20.97354957	0.624391119	0.679402505	51.2808337	1.300833911	0.002376855	26.1179336	0.423098551	0.677553171	33.09069196	0.040087163	0.967765055
uc002cvp.2	SLX4	27.16204442	0.433829363	0.829459521	72.7683319	1.332863714	0.000617256	41.4723341	-0.052618588	0.967511734	41.75549807	-0.039482962	0.967765055
uc010zdd.2	DHRS9	292.2180285	-0.076263138	0.987821043	367.6660148	-1.31425749	7.04E-09	172.5342895	-0.398964699	0.325457823	195.1857194	0.037069113	0.946731776
uc010dmp.3	ZNF397	128.3043743	-0.172506558	0.936701698	366.1995886	1.015073028	7.35E-07	273.9893796	0.077779609	0.907883659	335.0613665	-0.035759759	0.943135127
uc001xfc.3	SIX4	404.7884828	-0.102180293	0.943335912	1119.885822	1.014914489	4.03E-13	1004.16361	0.251637662	0.342824846	1340.795573	0.035416278	0.931920277
uc002yve.3	CBR3	105.9038128	0.234526343	0.935261249	148.9735998	-0.385373144	0.371431895	119.3569987	-1.157000292	6.45E-05	78.38197361	-0.035228433	0.966337686
uc001uta.1	HMGB1	50.64145511	-0.940629775	0.247184373	89.85669294	-1.006597466	0.004156492	31.75386358	-0.144948096	0.908165687	29.72057314	0.034567939	0.978409115
uc001qda.3	BC043578	85.73249961	-0.369562758	0.759475428	127.4164012	-1.010572449	0.000157678	85.90195599	-0.483149424	0.397924304	76.18302578	0.03441929	0.966462906
uc001ucn.3	ZCCHC8	23.50906999	-0.12730601	0.987821043	71.41975656	1.063988677	0.013691315	17.96140577	-0.129683367	0.93620215	39.22224925	0.03361128	0.971721784
uc010yix.1	MBOAT2	50.19914562	-0.030013424	0.995873935	59.4085866	-1.419371353	0.00234029	39.33720698	-1.102716853	0.029251782	30.50251186	0.031387069	0.978005763
uc021rjb.1	TSC22D1-AS1	18.52116542	-0.371190304	0.924494781	38.12179003	-0.006707609	0.995065663	25.84468156	-1.173484169	0.068260794	20.86580874	-0.030236672	NA
uc010zde.2	DHRS9	168.5499341	-0.039215345	0.994783503	210.6858583	-1.262909188	3.13E-05	82.47341606	0.309298815	0.639268268	91.5027599	0.028369971	0.971721784
uc010odg.1	HP1BP3	12.23421354	-0.558298496	NA	65.61398171	1.73120693	1.94E-05	71.76011135	0.140659777	0.860501031	57.75047176	0.028094432	0.973429642
uc001ucx.1	HCAR2	699.2914654	0.121850177	0.870979598	829.2742341	-1.269509033	1.92E-17	449.1787659	-0.421744912	0.135718901	313.1146522	-0.025145748	0.966082
uc010fiu.1	RPL31	36.74331568	-0.025954351	0.996031876	78.22217687	0.468651818	0.173429402	57.69199199	1.038526801	0.009647926	50.43824688	-0.024591585	0.979780267
uc021uop.1	ZNF812	32.02493789	-0.106414592	0.987821043	41.11782976	-1.153862545	0.011180248	23.60666436	0.518634123	0.575139512	23.48127442	0.022437706	NA
uc003hbv.3	SRP72	85.42887871	0.110827604	0.987821043	248.137004	1.182453862	0.009468745	42.12500045	0.465836583	0.519044133	54.1841872	-0.022135607	0.980159377
uc003tib.3	MRPL32	263.6334273	-0.764880204	0.101895433	402.6268061	-1.427999218	5.15E-13	145.6581894	-0.347834107	0.464857337	132.4467494	-0.022029192	0.971721784
uc003mna.2	TRIM7	131.3731928	-0.074558848	0.987821043	209.2493454	-0.374125572	0.210098046	102.732535	-1.009459436	0.001461747	97.44709255	0.0196811	0.979073551
uc001yxr.3	SNORD116-8	284.9615946	1.087478942	0.152732686	393.9662197	0.738064585	0.040037109	226.0161881	0.549721282	0.600907928	179.0340929	-0.018209064	0.977246986
uc009vsy.3	AHDC1	25.46551686	0.580993076	0.722185108	41.53258097	0.506011894	0.35022992	14.82309645	1.678003315	0.028637723	25.42380378	0.015334829	0.991075323
uc002pdj.1	DMWD	28.08807395	0.403698941	0.905829615	65.08232713	1.050946914	0.026936277	29.01749228	0.640776281	0.437323356	28.0107787	0.013949503	0.991075323
uc003clm.1	NKTR	49.36330793	-0.422871025	0.839772657	70.91593246	-1.186818275	0.00764008	41.90684273	-0.342357162	0.697332698	40.17574683	-0.012641639	0.991075323
uc002dve.3	HIRIP3	13.92210095	0.192002421	0.974959969	43.08269407	1.378238935	0.000791459	17.52447329	1.099167826	0.25164785	21.46608295	-0.010471294	NA
uc001wzy.3	PSMC6	130.8759652	0.149674048	0.949479099	154.1091026	-1.226269724	4.85E-08	49.6547551	0.293110383	0.720126358	69.65720985	-0.009463038	0.991075323
uc003wfj.3	ZNF425	52.22743684	-0.041770913	0.993752838	168.3688725	1.332458268	4.46E-08	117.6144494	-0.287717063	0.580249367	141.3895378	-0.009046079	0.990881353
uc022ayh.1	LOC100288748	38.6610007	-0.061826803	0.988144592	46.61575013	-1.414219931	0.000642185	24.49297865	0.562749911	0.539663585	27.68070247	0.001103431	0.999295678
